# Supplementary material for: Genome-wide identification and analysis of monolignol biosynthesis genes in Salix matsudana Koidz and their relationship to accelerated growth
Source: For Res (Fayettev). 2021 Apr 23;1:8. doi: 10.48130/FR-2021-0008 (PMC11524315; doi:10.48130/FR-2021-0008)
Supplement: Supplementary file 1 — Supplementary data to this article can be found online. [file FR-2021-0008-S1.zip › 10.48130_FR-2021-0008-Suppl-TableS1_.xlsx]

## Sheet: Table S1
Table S1. Identified monolignol biosynthesis genes in nine species.
Organism	Gene family	Gene ID	Accession	Annoation
Arabidopsis thaliana	4CL	AT1G51680.1	AT1G51680	4CL1; 4-coumarate:CoA ligase 1 [KO:K01904] [EC:6.2.1.12]
Arabidopsis thaliana	4CL	AT1G62940.1	AT1G62940	ACOS5; acyl-CoA synthetase 5 [KO:K01904] [EC:6.2.1.12]
Arabidopsis thaliana	4CL	AT1G65060.1	AT1G65060	4CL3; 4-coumarate:CoA ligase 3 [KO:K01904] [EC:6.2.1.12]
Arabidopsis thaliana	4CL	AT3G21230.1	AT3G21230	4CL5; 4-coumarate:CoA ligase 5 [KO:K01904] [EC:6.2.1.12]
Arabidopsis thaliana	4CL	AT3G21240.1	AT3G21240	4CL2; 4-coumarate:CoA ligase 2 [KO:K01904] [EC:6.2.1.12]
Arabidopsis thaliana	4CL	AT4G05160.1	AT4G05160	AMP-dependent synthetase and ligase family protein [KO:K01904] [EC:6.2.1.12]
Arabidopsis thaliana	4CL	AT4G19010.1	AT4G19010	AMP-dependent synthetase and ligase family protein [KO:K01904] [EC:6.2.1.12]
Arabidopsis thaliana	4CL	AT5G63380.1	AT5G63380	AMP-dependent synthetase and ligase family protein [KO:K01904] [EC:6.2.1.12]
Arabidopsis thaliana	C3H	AT2G40890.1	AT2G40890	CYP98A3; cytochrome P450, family 98, subfamily A, polypeptide 3 [KO:K09754] [EC:1.14.14.96]
Arabidopsis thaliana	C4H	AT2G30490.1	AT2G30490	C4H; cinnamate-4-hydroxylase [KO:K00487] [EC:1.14.14.91]
Arabidopsis thaliana	CAD	AT1G30760.1	AT1G30760	FAD-binding Berberine family protein [KO:K22395] [EC:1.1.1.195]
Arabidopsis thaliana	CAD	AT1G72680.1	AT1G72680	CAD1; cinnamyl-alcohol dehydrogenase [KO:K00083] [EC:1.1.1.195]
Arabidopsis thaliana	CAD	AT2G21730.1	AT2G21730	CAD2; cinnamyl alcohol dehydrogenase homolog 2 [KO:K00083] [EC:1.1.1.195]
Arabidopsis thaliana	CAD	AT2G21890.1	AT2G21890	CAD3; cinnamyl alcohol dehydrogenase homolog 3 [KO:K00083] [EC:1.1.1.195]
Arabidopsis thaliana	CAD	AT2G34790.1	AT2G34790	MEE23; FAD-binding Berberine family protein [KO:K22395] [EC:1.1.1.195]
Arabidopsis thaliana	CAD	AT3G19450.1	AT3G19450	ATCAD4; GroES-like zinc-binding alcohol dehydrogenase family protein [KO:K00083] [EC:1.1.1.195]
Arabidopsis thaliana	CAD	AT4G34230.1	AT4G34230	CAD5; cinnamyl alcohol dehydrogenase 5 [KO:K00083] [EC:1.1.1.195]
Arabidopsis thaliana	CAD	AT4G37970.1	AT4G37970	CAD6; cinnamyl alcohol dehydrogenase 6 [KO:K00083] [EC:1.1.1.195]
Arabidopsis thaliana	CAD	AT4G37980.1	AT4G37980	ELI3-1; cinnamyl alcohol dehydrogenase 7 [KO:K00083] [EC:1.1.1.195]
Arabidopsis thaliana	CAD	AT4G37990.1	AT4G37990	ELI3-2; cinnamyl alcohol dehydrogenase 8 [KO:K00083] [EC:1.1.1.195]
Arabidopsis thaliana	CAD	AT4G39330.1	AT4G39330	CAD9; cinnamyl alcohol dehydrogenase 9 [KO:K00083] [EC:1.1.1.195]
Arabidopsis thaliana	CCoAMT	AT1G24735.1	AT1G24735	S-adenosyl-L-methionine-dependent methyltransferases superfamily protein [KO:K00588] [EC:2.1.1.104]
Arabidopsis thaliana	CCoAMT	AT1G67980.1	AT1G67980	CCOAMT; caffeoyl-CoA 3-O-methyltransferase [KO:K00588] [EC:2.1.1.104]
Arabidopsis thaliana	CCoAMT	AT4G26220.1	AT4G26220	S-adenosyl-L-methionine-dependent methyltransferases superfamily protein [KO:K00588] [EC:2.1.1.104]
Arabidopsis thaliana	CCoAMT	AT4G34050.1	AT4G34050	CCoAOMT1; S-adenosyl-L-methionine-dependent methyltransferases superfamily protein [KO:K00588] [EC:2.1.1.104]
Arabidopsis thaliana	CCR	AT1G15950.1	AT1G15950	CCR1; cinnamoyl coa reductase 1 [KO:K09753] [EC:1.2.1.44]
Arabidopsis thaliana	CCR	AT1G80820.1	AT1G80820	CCR2; cinnamoyl coa reductase [KO:K09753] [EC:1.2.1.44]
Arabidopsis thaliana	COMT	AT5G54160.1	AT5G54160	OMT1; O-methyltransferase 1 [KO:K13066] [EC:2.1.1.68 2.1.1.4]
Arabidopsis thaliana	CSE	AT1G52760.1	AT1G52760	LysoPL2; lysophospholipase 2 [KO:K18368] [EC:3.1.1.-]
Arabidopsis thaliana	CSE	AT1G77420.1	AT1G77420	alpha/beta-Hydrolases superfamily protein [KO:K18368] [EC:3.1.1.-]
Arabidopsis thaliana	CSE	AT2G39420.1	AT2G39420	alpha/beta-Hydrolases superfamily protein [KO:K18368] [EC:3.1.1.-]
Arabidopsis thaliana	CSE	AT2G47630.1	AT2G47630	alpha/beta-Hydrolases superfamily protein [KO:K18368] [EC:3.1.1.-]
Arabidopsis thaliana	CSE	AT3G55180.1	AT3G55180	alpha/beta-Hydrolases superfamily protein [KO:K18368] [EC:3.1.1.-]
Arabidopsis thaliana	CSE	AT3G62860.1	AT3G62860	alpha/beta-Hydrolases superfamily protein [KO:K18368] [EC:3.1.1.-]
Arabidopsis thaliana	CSE	AT5G16120.1	AT5G16120	alpha/beta-Hydrolases superfamily protein [KO:K18368] [EC:3.1.1.-]
Arabidopsis thaliana	F5H	AT4G36220.1	AT4G36220	FAH1; ferulic acid 5-hydroxylase 1 [KO:K09755] [EC:1.14.-.-]
Arabidopsis thaliana	F5H	AT5G04330.1	AT5G04330	CYP84A4; Cytochrome P450 superfamily protein [KO:K09755] [EC:1.14.-.-]
Arabidopsis thaliana	HCT	AT2G19070.1	AT2G19070	SHT; spermidine hydroxycinnamoyl transferase [KO:K13065] [EC:2.3.1.133]
Arabidopsis thaliana	HCT	AT5G48930.1	AT5G48930	HCT; hydroxycinnamoyl-CoA shikimate/quinate hydroxycinnamoyl transferase [KO:K13065] [EC:2.3.1.133]
Arabidopsis thaliana	HCT	AT5G57840.1	AT5G57840	HXXXD-type acyl-transferase family protein [KO:K13065] [EC:2.3.1.133]
Arabidopsis thaliana	PAL	AT2G37040.1	AT2G37040	PAL1; PHE ammonia lyase 1 [KO:K10775] [EC:4.3.1.24]
Arabidopsis thaliana	PAL	AT3G10340.1	AT3G10340	PAL4; phenylalanine ammonia-lyase 4 [KO:K10775] [EC:4.3.1.24]
Arabidopsis thaliana	PAL	AT3G53260.1	AT3G53260	PAL2; phenylalanine ammonia-lyase 2 [KO:K10775] [EC:4.3.1.24]
Arabidopsis thaliana	PAL	AT5G04230.1	AT5G04230	PAL3; phenyl alanine ammonia-lyase 3 [KO:K10775] [EC:4.3.1.24]
Oryza sativa	4CL	osa:4328485	4328485	probable 4-coumarate--CoA ligase 3 [KO:K01904] [EC:6.2.1.12]
Oryza sativa	4CL	osa:4330407	4330407	probable 4-coumarate--CoA ligase 2 [KO:K01904] [EC:6.2.1.12]
Oryza sativa	4CL	osa:4331650	4331650	4-coumarate--CoA ligase-like 1 [KO:K01904] [EC:6.2.1.12]
Oryza sativa	4CL	osa:4341718	4341718	probable 4-coumarate--CoA ligase 4 [KO:K01904] [EC:6.2.1.12]
Oryza sativa	4CL	osa:4345054	4345054	probable 4-coumarate--CoA ligase 1 [KO:K01904] [EC:6.2.1.12]
Oryza sativa	4CL	osa:4345717	4345717	probable 4-coumarate--CoA ligase 5 [KO:K01904] [EC:6.2.1.12]
Oryza sativa	4CL	osa:9267647	9267647	LOW QUALITY PROTEIN: 4-coumarate--CoA ligase-like 9 [KO:K01904] [EC:6.2.1.12]
Oryza sativa	4CL	osa:9269113	9269113	4-coumarate--CoA ligase-like 3 [KO:K01904] [EC:6.2.1.12]
Oryza sativa	4CL	osa:9272068	9272068	4-coumarate--CoA ligase-like 2 [KO:K01904] [EC:6.2.1.12]
Oryza sativa	C3H	osa:4339188	4339188	cytochrome P450 98A1 [KO:K09754] [EC:1.14.14.96]
Oryza sativa	C4H	osa:4329324	4329324	cytochrome P450 CYP73A100 [KO:K00487] [EC:1.14.14.91]
Oryza sativa	C4H	osa:4329329	4329329	cytochrome P450 CYP73A100 [KO:K00487] [EC:1.14.14.91]
Oryza sativa	C4H	osa:4338409	4338409	trans-cinnamate 4-monooxygenase [KO:K00487] [EC:1.14.14.91]
Oryza sativa	C4H	osa:9270590	9270590	LOW QUALITY PROTEIN: trans-cinnamate 4-monooxygenase [KO:K00487] [EC:1.14.14.91]
Oryza sativa	CAD	osa:4328552	4328552	cinnamyl alcohol dehydrogenase 2 [KO:K00083] [EC:1.1.1.195]
Oryza sativa	CAD	osa:4335223	4335223	probable cinnamyl alcohol dehydrogenase 6 [KO:K00083] [EC:1.1.1.195]
Oryza sativa	CAD	osa:4348242	4348242	probable cinnamyl alcohol dehydrogenase 1 [KO:K00083] [EC:1.1.1.195]
Oryza sativa	CAD	osa:4348690	4348690	probable cinnamyl alcohol dehydrogenase 3 [KO:K00083] [EC:1.1.1.195]
Oryza sativa	CAD	osa:4350952	4350952	putative cinnamyl alcohol dehydrogenase 4 isoform X1 [KO:K00083] [EC:1.1.1.195]
Oryza sativa	CAD	osa:9267509	9267509	putative cinnamyl alcohol dehydrogenase 5 [KO:K00083] [EC:1.1.1.195]
Oryza sativa	CCoAMT	osa:4340240	4340240	caffeoyl-CoA O-methyltransferase 1 [KO:K00588] [EC:2.1.1.104]
Oryza sativa	CCoAMT	osa:4347397	4347397	probable caffeoyl-CoA O-methyltransferase At4g26220 [KO:K00588] [EC:2.1.1.104]
Oryza sativa	CCR	osa:4327908	4327908	cinnamoyl-CoA reductase 1 [KO:K09753] [EC:1.2.1.44]
Oryza sativa	CCR	osa:4327909	4327909	cinnamoyl-CoA reductase 1 [KO:K09753] [EC:1.2.1.44]
Oryza sativa	CCR	osa:4328509	4328509	cinnamoyl-CoA reductase 2 [KO:K09753] [EC:1.2.1.44]
Oryza sativa	CCR	osa:4331085	4331085	cinnamoyl-CoA reductase 2 [KO:K09753] [EC:1.2.1.44]
Oryza sativa	CCR	osa:4331101	4331101	cinnamoyl-CoA reductase 1 [KO:K09753] [EC:1.2.1.44]
Oryza sativa	CCR	osa:4331102	4331102	cinnamoyl-CoA reductase 2 isoform X1 [KO:K09753] [EC:1.2.1.44]
Oryza sativa	CCR	osa:4331103	4331103	cinnamoyl-CoA reductase 2 [KO:K09753] [EC:1.2.1.44]
Oryza sativa	CCR	osa:4345156	4345156	cinnamoyl-CoA reductase 1 [KO:K09753] [EC:1.2.1.44]
Oryza sativa	CCR	osa:4345689	4345689	cinnamoyl-CoA reductase 1 [KO:K09753] [EC:1.2.1.44]
Oryza sativa	CCR	osa:4346438	4346438	cinnamoyl-CoA reductase 2 [KO:K09753] [EC:1.2.1.44]
Oryza sativa	CCR	osa:4346551	4346551	cinnamoyl-CoA reductase 1 [KO:K09753] [EC:1.2.1.44]
Oryza sativa	CCR	osa:4347074	4347074	cinnamoyl-CoA reductase 1 isoform X1 [KO:K09753] [EC:1.2.1.44]
Oryza sativa	COMT	osa:4344702	4344702	flavone 3'-O-methyltransferase 1 [KO:K13066] [EC:2.1.1.68 2.1.1.4]
Oryza sativa	CSE	osa:4327939	4327939	caffeoylshikimate esterase [KO:K18368] [EC:3.1.1.-]
Oryza sativa	CSE	osa:4328684	4328684	caffeoylshikimate esterase [KO:K18368] [EC:3.1.1.-]
Oryza sativa	CSE	osa:4338545	4338545	caffeoylshikimate esterase [KO:K18368] [EC:3.1.1.-]
Oryza sativa	CSE	osa:4348060	4348060	caffeoylshikimate esterase [KO:K18368] [EC:3.1.1.-]
Oryza sativa	CSE	osa:4351922	4351922	caffeoylshikimate esterase [KO:K18368] [EC:3.1.1.-]
Oryza sativa	F5H	osa:4349097	4349097	cytochrome P450 84A1 [KO:K09755] [EC:1.14.-.-]
Oryza sativa	F5H	osa:9270922	9270922	cytochrome P450 84A1 [KO:K09755] [EC:1.14.-.-]
Oryza sativa	HCT	osa:4329959	4329959	shikimate O-hydroxycinnamoyltransferase [KO:K13065] [EC:2.3.1.133]
Oryza sativa	HCT	osa:4336306	4336306	shikimate O-hydroxycinnamoyltransferase [KO:K13065] [EC:2.3.1.133]
Oryza sativa	HCT	osa:4340333	4340333	shikimate O-hydroxycinnamoyltransferase [KO:K13065] [EC:2.3.1.133]
Oryza sativa	HCT	osa:4346205	4346205	shikimate O-hydroxycinnamoyltransferase isoform X1 [KO:K13065] [EC:2.3.1.133]
Oryza sativa	HCT	osa:4347092	4347092	shikimate O-hydroxycinnamoyltransferase [KO:K13065] [EC:2.3.1.133]
Oryza sativa	PAL	osa:4330036	4330036	phenylalanine ammonia-lyase [KO:K10775] [EC:4.3.1.24]
Oryza sativa	PAL	osa:4330037	4330037	phenylalanine ammonia-lyase [KO:K10775] [EC:4.3.1.24]
Oryza sativa	PAL	osa:4330040	4330040	phenylalanine ammonia-lyase [KO:K10775] [EC:4.3.1.24]
Oryza sativa	PAL	osa:4336415	4336415	phenylalanine ammonia-lyase [KO:K10775] [EC:4.3.1.24]
Oryza sativa	PAL	osa:4338861	4338861	phenylalanine ammonia-lyase [KO:K10775] [EC:4.3.1.24]
Oryza sativa	PAL	osa:4351235	4351235	phenylalanine ammonia-lyase [KO:K10775] [EC:4.3.1.24]
Oryza sativa	PAL	osa:4352358	4352358	phenylalanine ammonia-lyase [KO:K10775] [EC:4.3.1.24]
Oryza sativa	PTAL	osa:4330034	4330034	phenylalanine ammonia-lyase [KO:K13064] [EC:4.3.1.25]
Populus euphratica	4CL	peu:105109211	105109211	4-coumarate--CoA ligase-like 1 [KO:K01904] [EC:6.2.1.12]
Populus euphratica	4CL	peu:105110926	105110926	4-coumarate--CoA ligase-like 7 [KO:K01904] [EC:6.2.1.12]
Populus euphratica	4CL	peu:105113098	105113098	4-coumarate--CoA ligase 2 isoform X1 [KO:K01904] [EC:6.2.1.12]
Populus euphratica	4CL	peu:105120323	105120323	4-coumarate--CoA ligase 2-like [KO:K01904] [EC:6.2.1.12]
Populus euphratica	4CL	peu:105122873	105122873	4-coumarate--CoA ligase 1-like [KO:K01904] [EC:6.2.1.12]
Populus euphratica	4CL	peu:105123360	105123360	4-coumarate--CoA ligase-like 7 isoform X1 [KO:K01904] [EC:6.2.1.12]
Populus euphratica	4CL	peu:105128215	105128215	4-coumarate--CoA ligase-like 6 [KO:K01904] [EC:6.2.1.12]
Populus euphratica	4CL	peu:105132690	105132690	4-coumarate--CoA ligase 1-like [KO:K01904] [EC:6.2.1.12]
Populus euphratica	4CL	peu:105139299	105139299	4-coumarate--CoA ligase 2-like [KO:K01904] [EC:6.2.1.12]
Populus euphratica	4CL	peu:105139450	105139450	4-coumarate--CoA ligase-like 9 [KO:K01904] [EC:6.2.1.12]
Populus euphratica	C3H	peu:105136908	105136908	cytochrome P450 98A2 [KO:K09754] [EC:1.14.14.96]
Populus euphratica	C3H	peu:105137345	105137345	cytochrome P450 98A2-like [KO:K09754] [EC:1.14.14.96]
Populus euphratica	C4H	peu:105118872	105118872	trans-cinnamate 4-monooxygenase-like [KO:K00487] [EC:1.14.14.91]
Populus euphratica	C4H	peu:105120907	105120907	cytochrome P450 CYP73A100-like [KO:K00487] [EC:1.14.14.91]
Populus euphratica	C4H	peu:105123239	105123239	trans-cinnamate 4-monooxygenase [KO:K00487] [EC:1.14.14.91]
Populus euphratica	C4H	peu:105137660	105137660	trans-cinnamate 4-monooxygenase-like [KO:K00487] [EC:1.14.14.91]
Populus euphratica	CAD	peu:105107410	105107410
Populus euphratica	CAD	peu:105108525	105108525	probable cinnamyl alcohol dehydrogenase [KO:K00083] [EC:1.1.1.195]
Populus euphratica	CAD	peu:105109066	105109066	tetrahydrocannabinolic acid synthase-like isoform X1 [KO:K22395] [EC:1.1.1.195]
Populus euphratica	CAD	peu:105110879	105110879	probable cinnamyl alcohol dehydrogenase 1 [KO:K00083] [EC:1.1.1.195]
Populus euphratica	CAD	peu:105111709	105111709	tetrahydrocannabinolic acid synthase-like [KO:K22395] [EC:1.1.1.195]
Populus euphratica	CAD	peu:105112105	105112105
Populus euphratica	CAD	peu:105112109	105112109	cannabidiolic acid synthase-like 2 [KO:K22395] [EC:1.1.1.195]
Populus euphratica	CAD	peu:105112110	105112110
Populus euphratica	CAD	peu:105112111	105112111	reticuline oxidase-like protein [KO:K22395] [EC:1.1.1.195]
Populus euphratica	CAD	peu:105112113	105112113	tetrahydrocannabinolic acid synthase-like [KO:K22395] [EC:1.1.1.195]
Populus euphratica	CAD	peu:105112114	105112114	inactive tetrahydrocannabinolic acid synthase-like [KO:K22395] [EC:1.1.1.195]
Populus euphratica	CAD	peu:105112115	105112115	tetrahydrocannabinolic acid synthase-like isoform X1 [KO:K22395] [EC:1.1.1.195]
Populus euphratica	CAD	peu:105112126	105112126
Populus euphratica	CAD	peu:105112127	105112127
Populus euphratica	CAD	peu:105116759	105116759
Populus euphratica	CAD	peu:105117605	105117605
Populus euphratica	CAD	peu:105117606	105117606
Populus euphratica	CAD	peu:105117856	105117856	tetrahydrocannabinolic acid synthase-like [KO:K22395] [EC:1.1.1.195]
Populus euphratica	CAD	peu:105117857	105117857	tetrahydrocannabinolic acid synthase-like [KO:K22395] [EC:1.1.1.195]
Populus euphratica	CAD	peu:105117858	105117858	tetrahydrocannabinolic acid synthase-like isoform X1 [KO:K22395] [EC:1.1.1.195]
Populus euphratica	CAD	peu:105117859	105117859
Populus euphratica	CAD	peu:105120028	105120028	tetrahydrocannabinolic acid synthase-like [KO:K22395] [EC:1.1.1.195]
Populus euphratica	CAD	peu:105129887	105129887	LOW QUALITY PROTEIN: probable cinnamyl alcohol dehydrogenase [KO:K00083] [EC:1.1.1.195]
Populus euphratica	CAD	peu:105132927	105132927	probable cinnamyl alcohol dehydrogenase 6 [KO:K00083] [EC:1.1.1.195]
Populus euphratica	CAD	peu:105135894	105135894	tetrahydrocannabinolic acid synthase-like [KO:K22395] [EC:1.1.1.195]
Populus euphratica	CAD	peu:105135900	105135900	tetrahydrocannabinolic acid synthase-like [KO:K22395] [EC:1.1.1.195]
Populus euphratica	CAD	peu:105135901	105135901	tetrahydrocannabinolic acid synthase-like [KO:K22395] [EC:1.1.1.195]
Populus euphratica	CAD	peu:105140526	105140526	probable cinnamyl alcohol dehydrogenase 9 [KO:K00083] [EC:1.1.1.195]
Populus euphratica	CCoAMT	peu:105107779	105107779	caffeoyl-CoA O-methyltransferase 2 [KO:K00588] [EC:2.1.1.104]
Populus euphratica	CCoAMT	peu:105108214	105108214	caffeoyl-CoA O-methyltransferase 1 [KO:K00588] [EC:2.1.1.104]
Populus euphratica	CCoAMT	peu:105114140	105114140	probable caffeoyl-CoA O-methyltransferase At4g26220 isoform X1 [KO:K00588] [EC:2.1.1.104]
Populus euphratica	CCoAMT	peu:105123829	105123829	caffeoyl-CoA O-methyltransferase-like [KO:K00588] [EC:2.1.1.104]
Populus euphratica	CCoAMT	peu:105125580	105125580	caffeoyl-CoA O-methyltransferase [KO:K00588] [EC:2.1.1.104]
Populus euphratica	CCR	peu:105119801	105119801	cinnamoyl-CoA reductase 1-like [KO:K09753] [EC:1.2.1.44]
Populus euphratica	CCR	peu:105122930	105122930	cinnamoyl-CoA reductase 1-like [KO:K09753] [EC:1.2.1.44]
Populus euphratica	CCR	peu:105132634	105132634	cinnamoyl-CoA reductase 2-like isoform X1 [KO:K09753] [EC:1.2.1.44]
Populus euphratica	CCR	peu:105132742	105132742	cinnamoyl-CoA reductase 2-like [KO:K09753] [EC:1.2.1.44]
Populus euphratica	COMT	peu:105110074	105110074	caffeic acid 3-O-methyltransferase 3 [KO:K13066] [EC:2.1.1.68 2.1.1.4]
Populus euphratica	COMT	peu:105116664	105116664	caffeic acid 3-O-methyltransferase 1-like [KO:K13066] [EC:2.1.1.68 2.1.1.4]
Populus euphratica	COMT	peu:105126241	105126241	caffeic acid 3-O-methyltransferase-like isoform X1 [KO:K13066] [EC:2.1.1.68 2.1.1.4]
Populus euphratica	COMT	peu:105135039	105135039	caffeic acid 3-O-methyltransferase 1-like [KO:K13066] [EC:2.1.1.68 2.1.1.4]
Populus euphratica	COMT	peu:105135998	105135998	caffeic acid 3-O-methyltransferase-like [KO:K13066] [EC:2.1.1.68 2.1.1.4]
Populus euphratica	COMT	peu:105136006	105136006	caffeic acid 3-O-methyltransferase-like [KO:K13066] [EC:2.1.1.68 2.1.1.4]
Populus euphratica	COMT	peu:105136824	105136824	caffeic acid 3-O-methyltransferase 1 isoform X1 [KO:K13066] [EC:2.1.1.68 2.1.1.4]
Populus euphratica	COMT	peu:105139125	105139125	caffeic acid 3-O-methyltransferase 1 [KO:K13066] [EC:2.1.1.68 2.1.1.4]
Populus euphratica	CSE	peu:105113356	105113356	caffeoylshikimate esterase [KO:K18368] [EC:3.1.1.-]
Populus euphratica	CSE	peu:105114563	105114563	caffeoylshikimate esterase-like [KO:K18368] [EC:3.1.1.-]
Populus euphratica	CSE	peu:105122910	105122910	caffeoylshikimate esterase-like [KO:K18368] [EC:3.1.1.-]
Populus euphratica	CSE	peu:105127475	105127475	caffeoylshikimate esterase-like [KO:K18368] [EC:3.1.1.-]
Populus euphratica	CSE	peu:105131989	105131989	caffeoylshikimate esterase-like [KO:K18368] [EC:3.1.1.-]
Populus euphratica	CSE	peu:105133370	105133370	caffeoylshikimate esterase-like [KO:K18368] [EC:3.1.1.-]
Populus euphratica	CSE	peu:105136386	105136386	caffeoylshikimate esterase-like [KO:K18368] [EC:3.1.1.-]
Populus euphratica	F5H	peu:105126668	105126668	cytochrome P450 84A1-like [KO:K09755] [EC:1.14.-.-]
Populus euphratica	F5H	peu:105128633	105128633	cytochrome P450 84A1-like [KO:K09755] [EC:1.14.-.-]
Populus euphratica	F5H	peu:105141794	105141794	cytochrome P450 84A1-like [KO:K09755] [EC:1.14.-.-]
Populus euphratica	HCT	peu:105107802	105107802	pelargonidin 3-O-(6-caffeoylglucoside) 5-O-(6-O-malonylglucoside) 4'''-malonyltransferase-like [KO:K13065] [EC:2.3.1.133]
Populus euphratica	HCT	peu:105108969	105108969	vinorine synthase-like [KO:K13065] [EC:2.3.1.133]
Populus euphratica	HCT	peu:105113952	105113952	vinorine synthase-like [KO:K13065] [EC:2.3.1.133]
Populus euphratica	HCT	peu:105115892	105115892	pelargonidin 3-O-(6-caffeoylglucoside) 5-O-(6-O-malonylglucoside) 4'''-malonyltransferase-like [KO:K13065] [EC:2.3.1.133]
Populus euphratica	HCT	peu:105115893	105115893	shikimate O-hydroxycinnamoyltransferase-like [KO:K13065] [EC:2.3.1.133]
Populus euphratica	HCT	peu:105118611	105118611	omega-hydroxypalmitate O-feruloyl transferase-like [KO:K13065] [EC:2.3.1.133]
Populus euphratica	HCT	peu:105119631	105119631	omega-hydroxypalmitate O-feruloyl transferase-like [KO:K13065] [EC:2.3.1.133]
Populus euphratica	HCT	peu:105121160	105121160	spermidine hydroxycinnamoyl transferase [KO:K13065] [EC:2.3.1.133]
Populus euphratica	HCT	peu:105121192	105121192	shikimate O-hydroxycinnamoyltransferase-like isoform X1 [KO:K13065] [EC:2.3.1.133]
Populus euphratica	HCT	peu:105121198	105121198	shikimate O-hydroxycinnamoyltransferase-like [KO:K13065] [EC:2.3.1.133]
Populus euphratica	HCT	peu:105122903	105122903	shikimate O-hydroxycinnamoyltransferase-like [KO:K13065] [EC:2.3.1.133]
Populus euphratica	HCT	peu:105130714	105130714	vinorine synthase-like [KO:K13065] [EC:2.3.1.133]
Populus euphratica	HCT	peu:105130715	105130715	vinorine synthase-like [KO:K13065] [EC:2.3.1.133]
Populus euphratica	HCT	peu:105130717	105130717	vinorine synthase-like [KO:K13065] [EC:2.3.1.133]
Populus euphratica	HCT	peu:105132658	105132658	shikimate O-hydroxycinnamoyltransferase-like [KO:K13065] [EC:2.3.1.133]
Populus euphratica	HCT	peu:105134196	105134196	acetyl-CoA-benzylalcohol acetyltransferase-like [KO:K13065] [EC:2.3.1.133]
Populus euphratica	HCT	peu:105134197	105134197	shikimate O-hydroxycinnamoyltransferase-like [KO:K13065] [EC:2.3.1.133]
Populus euphratica	HCT	peu:105134310	105134310	shikimate O-hydroxycinnamoyltransferase-like [KO:K13065] [EC:2.3.1.133]
Populus euphratica	HCT	peu:105134821	105134821	acetyl-CoA-benzylalcohol acetyltransferase-like [KO:K13065] [EC:2.3.1.133]
Populus euphratica	HCT	peu:105137297	105137297	vinorine synthase-like [KO:K13065] [EC:2.3.1.133]
Populus euphratica	HCT	peu:105138032	105138032	vinorine synthase-like [KO:K13065] [EC:2.3.1.133]
Populus euphratica	HCT	peu:105138033	105138033	vinorine synthase-like [KO:K13065] [EC:2.3.1.133]
Populus euphratica	PAL	peu:105115311	105115311	phenylalanine ammonia-lyase [KO:K10775] [EC:4.3.1.24]
Populus euphratica	PAL	peu:105130758	105130758	phenylalanine ammonia-lyase G4 [KO:K10775] [EC:4.3.1.24]
Populus euphratica	PAL	peu:105137114	105137114	phenylalanine ammonia-lyase G2B [KO:K10775] [EC:4.3.1.24]
Populus euphratica	PAL	peu:105137115	105137115	phenylalanine ammonia-lyase G2B-like isoform X1 [KO:K10775] [EC:4.3.1.24]
Populus euphratica	PAL	peu:105142552	105142552	phenylalanine ammonia-lyase-like [KO:K10775] [EC:4.3.1.24]
Populus trichocarpa	4CL	pop:18100510	18100510	4-coumarate--CoA ligase 2 [KO:K01904] [EC:6.2.1.12]
Populus trichocarpa	4CL	pop:18100511	18100511	4-coumarate--CoA ligase 2 [KO:K01904] [EC:6.2.1.12]
Populus trichocarpa	4CL	pop:18107395	18107395	4-coumarate--CoA ligase-like 7 [KO:K01904] [EC:6.2.1.12]
Populus trichocarpa	4CL	pop:7454535	7454535	4-coumarate--CoA ligase-like 9 [KO:K01904] [EC:6.2.1.12]
Populus trichocarpa	4CL	pop:7455782	7455782	4-coumarate--CoA ligase 1 [KO:K01904] [EC:6.2.1.12]
Populus trichocarpa	4CL	pop:7460544	7460544	4-coumarate--CoA ligase-like 1 [KO:K01904] [EC:6.2.1.12]
Populus trichocarpa	4CL	pop:7462820	7462820	4-coumarate--CoA ligase 1 [KO:K01904] [EC:6.2.1.12]
Populus trichocarpa	4CL	pop:7469843	7469843	4-coumarate--CoA ligase 2 [KO:K01904] [EC:6.2.1.12]
Populus trichocarpa	4CL	pop:7488981	7488981	4-coumarate--CoA ligase 2 [KO:K01904] [EC:6.2.1.12]
Populus trichocarpa	4CL	pop:7491889	7491889	4-coumarate--CoA ligase-like 6 [KO:K01904] [EC:6.2.1.12]
Populus trichocarpa	4CL	pop:7494541	7494541	4-coumarate--CoA ligase-like 7 [KO:K01904] [EC:6.2.1.12]
Populus trichocarpa	C3H	pop:7458907	7458907	cytochrome P450 98A2 [KO:K09754] [EC:1.14.14.96]
Populus trichocarpa	C3H	pop:7495679	7495679	cytochrome P450 98A2 [KO:K09754] [EC:1.14.14.96]
Populus trichocarpa	C4H	pop:112325022	112325022	cytochrome P450 CYP73A100-like [KO:K00487] [EC:1.14.14.91]
Populus trichocarpa	C4H	pop:7464737	7464737	trans-cinnamate 4-monooxygenase [KO:K00487] [EC:1.14.14.91]
Populus trichocarpa	C4H	pop:7498118	7498118	trans-cinnamate 4-monooxygenase [KO:K00487] [EC:1.14.14.91]
Populus trichocarpa	CAD	pop:112323320	112323320	berberine bridge enzyme-like 15 [KO:K22395] [EC:1.1.1.195]
Populus trichocarpa	CAD	pop:112323321	112323321	berberine bridge enzyme-like 15 [KO:K22395] [EC:1.1.1.195]
Populus trichocarpa	CAD	pop:112323322	112323322	berberine bridge enzyme-like 15 [KO:K22395] [EC:1.1.1.195]
Populus trichocarpa	CAD	pop:112323328	112323328	berberine bridge enzyme-like 13 [KO:K22395] [EC:1.1.1.195]
Populus trichocarpa	CAD	pop:112323330	112323330	berberine bridge enzyme-like 13 [KO:K22395] [EC:1.1.1.195]
Populus trichocarpa	CAD	pop:112325984	112325984	berberine bridge enzyme-like 25 [KO:K22395] [EC:1.1.1.195]
Populus trichocarpa	CAD	pop:112327885	112327885	berberine bridge enzyme-like 13 [KO:K22395] [EC:1.1.1.195]
Populus trichocarpa	CAD	pop:112329148	112329148	berberine bridge enzyme-like 13 [KO:K22395] [EC:1.1.1.195]
Populus trichocarpa	CAD	pop:18103449	18103449	probable cinnamyl alcohol dehydrogenase 1 [KO:K00083] [EC:1.1.1.195]
Populus trichocarpa	CAD	pop:18103450	18103450	probable cinnamyl alcohol dehydrogenase 1 [KO:K00083] [EC:1.1.1.195]
Populus trichocarpa	CAD	pop:18103478	18103478	berberine bridge enzyme-like 15 [KO:K22395] [EC:1.1.1.195]
Populus trichocarpa	CAD	pop:18103479	18103479	berberine bridge enzyme-like 15 [KO:K22395] [EC:1.1.1.195]
Populus trichocarpa	CAD	pop:18103480	18103480	berberine bridge enzyme-like 13 [KO:K22395] [EC:1.1.1.195]
Populus trichocarpa	CAD	pop:18103481	18103481	berberine bridge enzyme-like 13 [KO:K22395] [EC:1.1.1.195]
Populus trichocarpa	CAD	pop:18103482	18103482	berberine bridge enzyme-like 13 [KO:K22395] [EC:1.1.1.195]
Populus trichocarpa	CAD	pop:18103487	18103487	berberine bridge enzyme-like 13 isoform X1 [KO:K22395] [EC:1.1.1.195]
Populus trichocarpa	CAD	pop:18103492	18103492	berberine bridge enzyme-like 13 [KO:K22395] [EC:1.1.1.195]
Populus trichocarpa	CAD	pop:18103495	18103495	berberine bridge enzyme-like 13 [KO:K22395] [EC:1.1.1.195]
Populus trichocarpa	CAD	pop:18103496	18103496	berberine bridge enzyme-like 15 [KO:K22395] [EC:1.1.1.195]
Populus trichocarpa	CAD	pop:18103497	18103497	berberine bridge enzyme-like 15 [KO:K22395] [EC:1.1.1.195]
Populus trichocarpa	CAD	pop:18105648	18105648	berberine bridge enzyme-like 15 [KO:K22395] [EC:1.1.1.195]
Populus trichocarpa	CAD	pop:18109453	18109453	berberine bridge enzyme-like 13 [KO:K22395] [EC:1.1.1.195]
Populus trichocarpa	CAD	pop:7465014	7465014	probable cinnamyl alcohol dehydrogenase 9 [KO:K00083] [EC:1.1.1.195]
Populus trichocarpa	CAD	pop:7480403	7480403	berberine bridge enzyme-like 15 [KO:K22395] [EC:1.1.1.195]
Populus trichocarpa	CAD	pop:7480406	7480406	berberine bridge enzyme-like 15 [KO:K22395] [EC:1.1.1.195]
Populus trichocarpa	CAD	pop:7480408	7480408	berberine bridge enzyme-like 13 [KO:K22395] [EC:1.1.1.195]
Populus trichocarpa	CAD	pop:7480409	7480409	berberine bridge enzyme-like 15 [KO:K22395] [EC:1.1.1.195]
Populus trichocarpa	CAD	pop:7480410	7480410	berberine bridge enzyme-like 15 [KO:K22395] [EC:1.1.1.195]
Populus trichocarpa	CAD	pop:7484482	7484482	berberine bridge enzyme-like 15 [KO:K22395] [EC:1.1.1.195]
Populus trichocarpa	CAD	pop:7485205	7485205	berberine bridge enzyme-like 15 [KO:K22395] [EC:1.1.1.195]
Populus trichocarpa	CAD	pop:7489117	7489117	berberine bridge enzyme-like 15 [KO:K22395] [EC:1.1.1.195]
Populus trichocarpa	CAD	pop:7490064	7490064	probable cinnamyl alcohol dehydrogenase [KO:K00083] [EC:1.1.1.195]
Populus trichocarpa	CAD	pop:7496910	7496910	probable cinnamyl alcohol dehydrogenase 6 [KO:K00083] [EC:1.1.1.195]
Populus trichocarpa	CCoAMT	pop:18107656	18107656	probable caffeoyl-CoA O-methyltransferase At4g26220 isoform X2 [KO:K00588] [EC:2.1.1.104]
Populus trichocarpa	CCoAMT	pop:7457542	7457542	caffeoyl-CoA O-methyltransferase 1 [KO:K00588] [EC:2.1.1.104]
Populus trichocarpa	CCoAMT	pop:7457813	7457813	caffeoyl-CoA O-methyltransferase isoform X1 [KO:K00588] [EC:2.1.1.104]
Populus trichocarpa	CCoAMT	pop:7459098	7459098	caffeoyl-CoA O-methyltransferase [KO:K00588] [EC:2.1.1.104]
Populus trichocarpa	CCoAMT	pop:7492044	7492044	caffeoyl-CoA O-methyltransferase 2 [KO:K00588] [EC:2.1.1.104]
Populus trichocarpa	CCR	pop:18094264	18094264	cinnamoyl-CoA reductase 1 [KO:K09753] [EC:1.2.1.44]
Populus trichocarpa	CCR	pop:18094265	18094265	cinnamoyl-CoA reductase 1 [KO:K09753] [EC:1.2.1.44]
Populus trichocarpa	CCR	pop:18094536	18094536	cinnamoyl-CoA reductase 1 [KO:K09753] [EC:1.2.1.44]
Populus trichocarpa	CCR	pop:18094540	18094540	cinnamoyl-CoA reductase 1 isoform X1 [KO:K09753] [EC:1.2.1.44]
Populus trichocarpa	CCR	pop:7487057	7487057	cinnamoyl-CoA reductase 1 [KO:K09753] [EC:1.2.1.44]
Populus trichocarpa	CCR	pop:7487058	7487058	cinnamoyl-CoA reductase 2 isoform X1 [KO:K09753] [EC:1.2.1.44]
Populus trichocarpa	CCR	pop:7493223	7493223	cinnamoyl-CoA reductase 1 [KO:K09753] [EC:1.2.1.44]
Populus trichocarpa	COMT	pop:112326165	112326165	caffeic acid 3-O-methyltransferase-like [KO:K13066] [EC:2.1.1.68 2.1.1.4]
Populus trichocarpa	COMT	pop:18096396	18096396	caffeic acid 3-O-methyltransferase [KO:K13066] [EC:2.1.1.68 2.1.1.4]
Populus trichocarpa	COMT	pop:18096397	18096397	caffeic acid 3-O-methyltransferase [KO:K13066] [EC:2.1.1.68 2.1.1.4]
Populus trichocarpa	COMT	pop:7455369	7455369	caffeic acid 3-O-methyltransferase [KO:K13066] [EC:2.1.1.68 2.1.1.4]
Populus trichocarpa	COMT	pop:7464476	7464476	caffeic acid 3-O-methyltransferase 3 [KO:K13066] [EC:2.1.1.68 2.1.1.4]
Populus trichocarpa	COMT	pop:7486809	7486809	caffeic acid 3-O-methyltransferase [KO:K13066] [EC:2.1.1.68 2.1.1.4]
Populus trichocarpa	COMT	pop:7487746	7487746	caffeic acid 3-O-methyltransferase [KO:K13066] [EC:2.1.1.68 2.1.1.4]
Populus trichocarpa	COMT	pop:7489078	7489078	caffeic acid 3-O-methyltransferase 1 [KO:K13066] [EC:2.1.1.68 2.1.1.4]
Populus trichocarpa	COMT	pop:7491420	7491420	caffeic acid 3-O-methyltransferase 1 [KO:K13066] [EC:2.1.1.68 2.1.1.4]
Populus trichocarpa	COMT	pop:7493466	7493466	caffeic acid 3-O-methyltransferase 1 [KO:K13066] [EC:2.1.1.68 2.1.1.4]
Populus trichocarpa	CSE	pop:18099494	18099494	caffeoylshikimate esterase isoform X1 [KO:K18368] [EC:3.1.1.-]
Populus trichocarpa	CSE	pop:18102566	18102566	caffeoylshikimate esterase [KO:K18368] [EC:3.1.1.-]
Populus trichocarpa	CSE	pop:18105288	18105288	caffeoylshikimate esterase [KO:K18368] [EC:3.1.1.-]
Populus trichocarpa	CSE	pop:7469795	7469795	caffeoylshikimate esterase [KO:K18368] [EC:3.1.1.-]
Populus trichocarpa	CSE	pop:7475727	7475727	caffeoylshikimate esterase [KO:K18368] [EC:3.1.1.-]
Populus trichocarpa	CSE	pop:7486620	7486620	caffeoylshikimate esterase [KO:K18368] [EC:3.1.1.-]
Populus trichocarpa	CSE	pop:7487784	7487784	caffeoylshikimate esterase [KO:K18368] [EC:3.1.1.-]
Populus trichocarpa	CSE	pop:7489601	7489601	caffeoylshikimate esterase [KO:K18368] [EC:3.1.1.-]
Populus trichocarpa	F5H	pop:18099227	18099227	cytochrome P450 84A1 [KO:K09755] [EC:1.14.-.-]
Populus trichocarpa	F5H	pop:7480159	7480159	cytochrome P450 84A1 [KO:K09755] [EC:1.14.-.-]
Populus trichocarpa	F5H	pop:7494301	7494301	cytochrome P450 84A1 [KO:K09755] [EC:1.14.-.-]
Populus trichocarpa	HCT	pop:112324975	112324975	shikimate O-hydroxycinnamoyltransferase-like isoform X1 [KO:K13065] [EC:2.3.1.133]
Populus trichocarpa	HCT	pop:112327538	112327538	acetyl-CoA-benzylalcohol acetyltransferase-like [KO:K13065] [EC:2.3.1.133]
Populus trichocarpa	HCT	pop:112327551	112327551	acetyl-CoA-benzylalcohol acetyltransferase-like [KO:K13065] [EC:2.3.1.133]
Populus trichocarpa	HCT	pop:112328871	112328871	vinorine synthase-like [KO:K13065] [EC:2.3.1.133]
Populus trichocarpa	HCT	pop:112328896	112328896	vinorine synthase-like [KO:K13065] [EC:2.3.1.133]
Populus trichocarpa	HCT	pop:18094244	18094244	shikimate O-hydroxycinnamoyltransferase [KO:K13065] [EC:2.3.1.133]
Populus trichocarpa	HCT	pop:18098695	18098695	shikimate O-hydroxycinnamoyltransferase [KO:K13065] [EC:2.3.1.133]
Populus trichocarpa	HCT	pop:18098696	18098696	shikimate O-hydroxycinnamoyltransferase [KO:K13065] [EC:2.3.1.133]
Populus trichocarpa	HCT	pop:18100471	18100471	spermidine hydroxycinnamoyl transferase [KO:K13065] [EC:2.3.1.133]
Populus trichocarpa	HCT	pop:18100835	18100835	salutaridinol 7-O-acetyltransferase [KO:K13065] [EC:2.3.1.133]
Populus trichocarpa	HCT	pop:18101360	18101360	vinorine synthase [KO:K13065] [EC:2.3.1.133]
Populus trichocarpa	HCT	pop:18101361	18101361	vinorine synthase [KO:K13065] [EC:2.3.1.133]
Populus trichocarpa	HCT	pop:18101362	18101362	vinorine synthase [KO:K13065] [EC:2.3.1.133]
Populus trichocarpa	HCT	pop:18107988	18107988	pelargonidin 3-O-(6-caffeoylglucoside) 5-O-(6-O-malonylglucoside) 4'''-malonyltransferase [KO:K13065] [EC:2.3.1.133]
Populus trichocarpa	HCT	pop:18107990	18107990	acetyl-CoA-benzylalcohol acetyltransferase [KO:K13065] [EC:2.3.1.133]
Populus trichocarpa	HCT	pop:7458540	7458540	acetyl-CoA-benzylalcohol acetyltransferase [KO:K13065] [EC:2.3.1.133]
Populus trichocarpa	HCT	pop:7460045	7460045	vinorine synthase [KO:K13065] [EC:2.3.1.133]
Populus trichocarpa	HCT	pop:7460046	7460046	vinorine synthase [KO:K13065] [EC:2.3.1.133]
Populus trichocarpa	HCT	pop:7462355	7462355	vinorine synthase [KO:K13065] [EC:2.3.1.133]
Populus trichocarpa	HCT	pop:7463669	7463669	vinorine synthase [KO:K13065] [EC:2.3.1.133]
Populus trichocarpa	HCT	pop:7472527	7472527	vinorine synthase [KO:K13065] [EC:2.3.1.133]
Populus trichocarpa	HCT	pop:7477052	7477052	vinorine synthase [KO:K13065] [EC:2.3.1.133]
Populus trichocarpa	HCT	pop:7478310	7478310	shikimate O-hydroxycinnamoyltransferase [KO:K13065] [EC:2.3.1.133]
Populus trichocarpa	HCT	pop:7481810	7481810	acetyl-CoA-benzylalcohol acetyltransferase [KO:K13065] [EC:2.3.1.133]
Populus trichocarpa	HCT	pop:7489434	7489434	shikimate O-hydroxycinnamoyltransferase [KO:K13065] [EC:2.3.1.133]
Populus trichocarpa	HCT	pop:7489436	7489436	shikimate O-hydroxycinnamoyltransferase [KO:K13065] [EC:2.3.1.133]
Populus trichocarpa	HCT	pop:7489456	7489456	spermidine hydroxycinnamoyl transferase [KO:K13065] [EC:2.3.1.133]
Populus trichocarpa	HCT	pop:7493388	7493388	shikimate O-hydroxycinnamoyltransferase isoform X2 [KO:K13065] [EC:2.3.1.133]
Populus trichocarpa	PAL	pop:18100180	18100180	phenylalanine ammonia-lyase [KO:K10775] [EC:4.3.1.24]
Populus trichocarpa	PAL	pop:7463441	7463441	phenylalanine ammonia-lyase G2B [KO:K10775] [EC:4.3.1.24]
Populus trichocarpa	PAL	pop:7463442	7463442	phenylalanine ammonia-lyase G2B [KO:K10775] [EC:4.3.1.24]
Populus trichocarpa	PAL	pop:7479878	7479878	phenylalanine ammonia-lyase G4 [KO:K10775] [EC:4.3.1.24]
Populus trichocarpa	PAL	pop:7486485	7486485	phenylalanine ammonia-lyase [KO:K10775] [EC:4.3.1.24]
Salix suchowensis	4CL	willow_GLEAN_10000957	willow_GLEAN_10000957
Salix suchowensis	4CL	willow_GLEAN_10006487	willow_GLEAN_10006487
Salix suchowensis	4CL	willow_GLEAN_10007365	willow_GLEAN_10007365
Salix suchowensis	4CL	willow_GLEAN_10013755	willow_GLEAN_10013755
Salix suchowensis	4CL	willow_GLEAN_10016486	willow_GLEAN_10016486
Salix suchowensis	4CL	willow_GLEAN_10018659	willow_GLEAN_10018659
Salix suchowensis	4CL	willow_GLEAN_10020544	willow_GLEAN_10020544
Salix suchowensis	4CL	willow_GLEAN_10023310	willow_GLEAN_10023310
Salix suchowensis	4CL	willow_GLEAN_10023426	willow_GLEAN_10023426
Salix suchowensis	4CL	willow_GLEAN_10025677	willow_GLEAN_10025677
Salix suchowensis	C3H	willow_GLEAN_10007003	willow_GLEAN_10007003
Salix suchowensis	C3H	willow_GLEAN_10027099	willow_GLEAN_10027099
Salix suchowensis	C4H	willow_GLEAN_10002695	willow_GLEAN_10002695
Salix suchowensis	C4H	willow_GLEAN_10003486	willow_GLEAN_10003486
Salix suchowensis	C4H	willow_GLEAN_10007770	willow_GLEAN_10007770
Salix suchowensis	C4H	willow_GLEAN_10026794	willow_GLEAN_10026794
Salix suchowensis	CAD	willow_GLEAN_10002749	willow_GLEAN_10002749
Salix suchowensis	CAD	willow_GLEAN_10002751	willow_GLEAN_10002751
Salix suchowensis	CAD	willow_GLEAN_10002753	willow_GLEAN_10002753
Salix suchowensis	CAD	willow_GLEAN_10005550	willow_GLEAN_10005550
Salix suchowensis	CAD	willow_GLEAN_10005588	willow_GLEAN_10005588
Salix suchowensis	CAD	willow_GLEAN_10007594	willow_GLEAN_10007594
Salix suchowensis	CAD	willow_GLEAN_10007595	willow_GLEAN_10007595
Salix suchowensis	CAD	willow_GLEAN_10007596	willow_GLEAN_10007596
Salix suchowensis	CAD	willow_GLEAN_10007597	willow_GLEAN_10007597
Salix suchowensis	CAD	willow_GLEAN_10007598	willow_GLEAN_10007598
Salix suchowensis	CAD	willow_GLEAN_10007599	willow_GLEAN_10007599
Salix suchowensis	CAD	willow_GLEAN_10007600	willow_GLEAN_10007600
Salix suchowensis	CAD	willow_GLEAN_10007602	willow_GLEAN_10007602
Salix suchowensis	CAD	willow_GLEAN_10007603	willow_GLEAN_10007603
Salix suchowensis	CAD	willow_GLEAN_10007604	willow_GLEAN_10007604
Salix suchowensis	CAD	willow_GLEAN_10008528	willow_GLEAN_10008528
Salix suchowensis	CAD	willow_GLEAN_10009865	willow_GLEAN_10009865
Salix suchowensis	CAD	willow_GLEAN_10009866	willow_GLEAN_10009866
Salix suchowensis	CAD	willow_GLEAN_10010183	willow_GLEAN_10010183
Salix suchowensis	CAD	willow_GLEAN_10011341	willow_GLEAN_10011341
Salix suchowensis	CAD	willow_GLEAN_10019693	willow_GLEAN_10019693
Salix suchowensis	CAD	willow_GLEAN_10022572	willow_GLEAN_10022572
Salix suchowensis	CAD	willow_GLEAN_10024294	willow_GLEAN_10024294
Salix suchowensis	CCoAMT	willow_GLEAN_10005615	willow_GLEAN_10005615
Salix suchowensis	CCoAMT	willow_GLEAN_10021819	willow_GLEAN_10021819
Salix suchowensis	CCoAMT	willow_GLEAN_10024266	willow_GLEAN_10024266
Salix suchowensis	CCR	willow_GLEAN_10006444	willow_GLEAN_10006444
Salix suchowensis	CCR	willow_GLEAN_10023353	willow_GLEAN_10023353
Salix suchowensis	CCR	willow_GLEAN_10023354	willow_GLEAN_10023354
Salix suchowensis	CCR	willow_GLEAN_10023355	willow_GLEAN_10023355
Salix suchowensis	CCR	willow_GLEAN_10023356	willow_GLEAN_10023356
Salix suchowensis	CCR	willow_GLEAN_10023357	willow_GLEAN_10023357
Salix suchowensis	COMT	willow_GLEAN_10001158	willow_GLEAN_10001158
Salix suchowensis	COMT	willow_GLEAN_10001907	willow_GLEAN_10001907
Salix suchowensis	COMT	willow_GLEAN_10002454	willow_GLEAN_10002454
Salix suchowensis	COMT	willow_GLEAN_10003782	willow_GLEAN_10003782
Salix suchowensis	COMT	willow_GLEAN_10005171	willow_GLEAN_10005171
Salix suchowensis	COMT	willow_GLEAN_10012374	willow_GLEAN_10012374
Salix suchowensis	COMT	willow_GLEAN_10018971	willow_GLEAN_10018971
Salix suchowensis	COMT	willow_GLEAN_10018972	willow_GLEAN_10018972
Salix suchowensis	CSE	willow_GLEAN_10007338	willow_GLEAN_10007338
Salix suchowensis	CSE	willow_GLEAN_10014540	willow_GLEAN_10014540
Salix suchowensis	CSE	willow_GLEAN_10016825	willow_GLEAN_10016825
Salix suchowensis	CSE	willow_GLEAN_10018819	willow_GLEAN_10018819
Salix suchowensis	CSE	willow_GLEAN_10019544	willow_GLEAN_10019544
Salix suchowensis	CSE	willow_GLEAN_10021305	willow_GLEAN_10021305
Salix suchowensis	CSE	willow_GLEAN_10022019	willow_GLEAN_10022019
Salix suchowensis	CSE	willow_GLEAN_10024812	willow_GLEAN_10024812
Salix suchowensis	F5H	willow_GLEAN_10004886	willow_GLEAN_10004886
Salix suchowensis	F5H	willow_GLEAN_10012676	willow_GLEAN_10012676
Salix suchowensis	F5H	willow_GLEAN_10015241	willow_GLEAN_10015241
Salix suchowensis	F5H	willow_GLEAN_10024103	willow_GLEAN_10024103
Salix suchowensis	HCT	willow_GLEAN_10001009	willow_GLEAN_10001009
Salix suchowensis	HCT	willow_GLEAN_10001826	willow_GLEAN_10001826
Salix suchowensis	HCT	willow_GLEAN_10003213	willow_GLEAN_10003213
Salix suchowensis	HCT	willow_GLEAN_10003687	willow_GLEAN_10003687
Salix suchowensis	HCT	willow_GLEAN_10004976	willow_GLEAN_10004976
Salix suchowensis	HCT	willow_GLEAN_10006459	willow_GLEAN_10006459
Salix suchowensis	HCT	willow_GLEAN_10007097	willow_GLEAN_10007097
Salix suchowensis	HCT	willow_GLEAN_10010012	willow_GLEAN_10010012
Salix suchowensis	HCT	willow_GLEAN_10011623	willow_GLEAN_10011623
Salix suchowensis	HCT	willow_GLEAN_10012793	willow_GLEAN_10012793
Salix suchowensis	HCT	willow_GLEAN_10014202	willow_GLEAN_10014202
Salix suchowensis	HCT	willow_GLEAN_10016297	willow_GLEAN_10016297
Salix suchowensis	HCT	willow_GLEAN_10019300	willow_GLEAN_10019300
Salix suchowensis	HCT	willow_GLEAN_10023334	willow_GLEAN_10023334
Salix suchowensis	HCT	willow_GLEAN_10024694	willow_GLEAN_10024694
Salix suchowensis	HCT	willow_GLEAN_10024695	willow_GLEAN_10024695
Salix suchowensis	HCT	willow_GLEAN_10025010	willow_GLEAN_10025010
Salix suchowensis	HCT	willow_GLEAN_10027214	willow_GLEAN_10027214
Salix suchowensis	HCT	willow_GLEAN_10027215	willow_GLEAN_10027215
Salix suchowensis	PAL	willow_GLEAN_10010169	willow_GLEAN_10010169
Salix suchowensis	PAL	willow_GLEAN_10018366	willow_GLEAN_10018366
Salix suchowensis	PAL	willow_GLEAN_10019634	willow_GLEAN_10019634
Salix suchowensis	PAL	willow_GLEAN_10024727	willow_GLEAN_10024727
Solanum lycopersicumy	4CL	sly:101245039	101245039	4-coumarate--CoA ligase-like [KO:K01904] [EC:6.2.1.12]
Solanum lycopersicumy	4CL	sly:101248210	101248210	4-coumarate--CoA ligase [KO:K01904] [EC:6.2.1.12]
Solanum lycopersicumy	4CL	sly:101249624	101249624	4CL; 4-coumarate--CoA ligase [KO:K01904] [EC:6.2.1.12]
Solanum lycopersicumy	4CL	sly:101249706	101249706	4-coumarate--CoA ligase-like 7 [KO:K01904] [EC:6.2.1.12]
Solanum lycopersicumy	4CL	sly:101251197	101251197	4-coumarate--CoA ligase 2 [KO:K01904] [EC:6.2.1.12]
Solanum lycopersicumy	4CL	sly:101251363	101251363	4-coumarate--CoA ligase [KO:K01904] [EC:6.2.1.12]
Solanum lycopersicumy	4CL	sly:101255909	101255909	4-coumarate--CoA ligase-like 6 [KO:K01904] [EC:6.2.1.12]
Solanum lycopersicumy	4CL	sly:101264276	101264276	4-coumarate--CoA ligase-like 1 [KO:K01904] [EC:6.2.1.12]
Solanum lycopersicumy	4CL	sly:101266208	101266208	4-coumarate--CoA ligase-like 9 [KO:K01904] [EC:6.2.1.12]
Solanum lycopersicumy	C3H	sly:101246092	101246092	cytochrome P450 98A2 [KO:K09754] [EC:1.14.14.96]
Solanum lycopersicumy	C3H	sly:101247849	101247849	cytochrome P450 98A2-like [KO:K09754] [EC:1.14.14.96]
Solanum lycopersicumy	C3H	sly:101261765	101261765	cytochrome P450 98A3 [KO:K09754] [EC:1.14.14.96]
Solanum lycopersicumy	C3H	sly:101262063	101262063	cytochrome P450 98A2-like [KO:K09754] [EC:1.14.14.96]
Solanum lycopersicumy	C3H	sly:101262367	101262367	cytochrome P450 98A2-like [KO:K09754] [EC:1.14.14.96]
Solanum lycopersicumy	C4H	sly:101244196	101244196	trans-cinnamate 4-monooxygenase isoform X2 [KO:K00487] [EC:1.14.14.91]
Solanum lycopersicumy	C4H	sly:101244496	101244496	trans-cinnamate 4-monooxygenase [KO:K00487] [EC:1.14.14.91]
Solanum lycopersicumy	C4H	sly:101262919	101262919	cytochrome P450 CYP73A100 [KO:K00487] [EC:1.14.14.91]
Solanum lycopersicumy	CAD	sly:101245999	101245999	probable cinnamyl alcohol dehydrogenase 6 [KO:K00083] [EC:1.1.1.195]
Solanum lycopersicumy	CAD	sly:101248800	101248800	probable cinnamyl alcohol dehydrogenase 6 [KO:K00083] [EC:1.1.1.195]
Solanum lycopersicumy	CAD	sly:101249426	101249426	probable cinnamyl alcohol dehydrogenase 6 [KO:K00083] [EC:1.1.1.195]
Solanum lycopersicumy	CAD	sly:101249618	101249618	probable cinnamyl alcohol dehydrogenase 1 [KO:K00083] [EC:1.1.1.195]
Solanum lycopersicumy	CAD	sly:101249763	101249763	berberine bridge enzyme-like 13 [KO:K22395] [EC:1.1.1.195]
Solanum lycopersicumy	CAD	sly:101250635	101250635	probable cinnamyl alcohol dehydrogenase 1 [KO:K00083] [EC:1.1.1.195]
Solanum lycopersicumy	CAD	sly:101256448	101256448	berberine bridge enzyme-like 13 [KO:K22395] [EC:1.1.1.195]
Solanum lycopersicumy	CAD	sly:101263982	101263982	probable cinnamyl alcohol dehydrogenase 9 [KO:K00083] [EC:1.1.1.195]
Solanum lycopersicumy	CAD	sly:101265606	101265606	berberine bridge enzyme-like 15 [KO:K22395] [EC:1.1.1.195]
Solanum lycopersicumy	CCoAMT	sly:101245167	101245167	probable caffeoyl-CoA O-methyltransferase At4g26220 [KO:K00588] [EC:2.1.1.104]
Solanum lycopersicumy	CCoAMT	sly:101248393	101248393	probable caffeoyl-CoA O-methyltransferase At4g26220 [KO:K00588] [EC:2.1.1.104]
Solanum lycopersicumy	CCoAMT	sly:101248678	101248678	probable caffeoyl-CoA O-methyltransferase At4g26220 [KO:K00588] [EC:2.1.1.104]
Solanum lycopersicumy	CCoAMT	sly:101252173	101252173	probable caffeoyl-CoA O-methyltransferase At4g26220 isoform X1 [KO:K00588] [EC:2.1.1.104]
Solanum lycopersicumy	CCoAMT	sly:101253032	101253032	caffeoyl-CoA O-methyltransferase 5 [KO:K00588] [EC:2.1.1.104]
Solanum lycopersicumy	CCoAMT	sly:101253088	101253088	probable caffeoyl-CoA O-methyltransferase At4g26220 [KO:K00588] [EC:2.1.1.104]
Solanum lycopersicumy	CCoAMT	sly:101255734	101255734	AnthOMT; flavonoid 3',5'-methyltransferase [KO:K00588] [EC:2.1.1.104]
Solanum lycopersicumy	CCoAMT	sly:101260278	101260278	caffeoyl-CoA O-methyltransferase 6 [KO:K00588] [EC:2.1.1.104]
Solanum lycopersicumy	CCoAMT	sly:101264010	101264010	probable caffeoyl-CoA O-methyltransferase At4g26220 [KO:K00588] [EC:2.1.1.104]
Solanum lycopersicumy	CCoAMT	sly:101265187	101265187	caffeoyl-CoA O-methyltransferase-like [KO:K00588] [EC:2.1.1.104]
Solanum lycopersicumy	CCoAMT	sly:101265690	101265690	caffeoyl-CoA O-methyltransferase [KO:K00588] [EC:2.1.1.104]
Solanum lycopersicumy	CCoAMT	sly:101265977	101265977	caffeoyl-CoA O-methyltransferase [KO:K00588] [EC:2.1.1.104]
Solanum lycopersicumy	CCoAMT	sly:101266196	101266196	probable caffeoyl-CoA O-methyltransferase At4g26220 isoform X1 [KO:K00588] [EC:2.1.1.104]
Solanum lycopersicumy	CCR	sly:100125904	100125904	CCR1; cinnamoyl-CoA reductase [KO:K09753] [EC:1.2.1.44]
Solanum lycopersicumy	CCR	sly:778359	778359	CCR2; cinnamoyl-CoA reductase [KO:K09753] [EC:1.2.1.44]
Solanum lycopersicumy	COMT	sly:101247834	101247834	caffeic acid 3-O-methyltransferase-like [KO:K13066] [EC:2.1.1.68 2.1.1.4]
Solanum lycopersicumy	COMT	sly:101251452	101251452	caffeic acid 3-O-methyltransferase [KO:K13066] [EC:2.1.1.68 2.1.1.4]
Solanum lycopersicumy	COMT	sly:101258157	101258157	caffeic acid 3-O-methyltransferase [KO:K13066] [EC:2.1.1.68 2.1.1.4]
Solanum lycopersicumy	COMT	sly:101261963	101261963	CTOMT1; catechol-O-methyltransferase [KO:K13066] [EC:2.1.1.68 2.1.1.4]
Solanum lycopersicumy	COMT	sly:101262824	101262824	caffeic acid 3-O-methyltransferase 1-like [KO:K13066] [EC:2.1.1.68 2.1.1.4]
Solanum lycopersicumy	CSE	sly:101246087	101246087	caffeoylshikimate esterase isoform X2 [KO:K18368] [EC:3.1.1.-]
Solanum lycopersicumy	CSE	sly:101254287	101254287	caffeoylshikimate esterase [KO:K18368] [EC:3.1.1.-]
Solanum lycopersicumy	CSE	sly:101255589	101255589	caffeoylshikimate esterase [KO:K18368] [EC:3.1.1.-]
Solanum lycopersicumy	CSE	sly:101256743	101256743	caffeoylshikimate esterase [KO:K18368] [EC:3.1.1.-]
Solanum lycopersicumy	CSE	sly:101266812	101266812	caffeoylshikimate esterase [KO:K18368] [EC:3.1.1.-]
Solanum lycopersicumy	F5H	sly:101249418	101249418	cytochrome P450 84A1 [KO:K09755] [EC:1.14.-.-]
Solanum lycopersicumy	HCT	sly:100191129	100191129	anthocyanin acyltransferase [KO:K13065] [EC:2.3.1.133]
Solanum lycopersicumy	HCT	sly:101055588	101055588	AT1; AT1 protein [KO:K13065] [EC:2.3.1.133]
Solanum lycopersicumy	HCT	sly:101055589	101055589	AT3; AT3 protein [KO:K13065] [EC:2.3.1.133]
Solanum lycopersicumy	HCT	sly:101244961	101244961	agmatine coumaroyltransferase-2 [KO:K13065] [EC:2.3.1.133]
Solanum lycopersicumy	HCT	sly:101245674	101245674	acylsugar acyltransferase 3-like [KO:K13065] [EC:2.3.1.133]
Solanum lycopersicumy	HCT	sly:101248691	101248691	spermidine hydroxycinnamoyl transferase [KO:K13065] [EC:2.3.1.133]
Solanum lycopersicumy	HCT	sly:101249389	101249389	acylsugar acyltransferase 3-like [KO:K13065] [EC:2.3.1.133]
Solanum lycopersicumy	HCT	sly:101249696	101249696	fatty alcohol:caffeoyl-CoA acyltransferase [KO:K13065] [EC:2.3.1.133]
Solanum lycopersicumy	HCT	sly:101253286	101253286	vinorine synthase [KO:K13065] [EC:2.3.1.133]
Solanum lycopersicumy	HCT	sly:101253503	101253503	vinorine synthase-like [KO:K13065] [EC:2.3.1.133]
Solanum lycopersicumy	HCT	sly:101253556	101253556	agmatine hydroxycinnamoyltransferase 1-like [KO:K13065] [EC:2.3.1.133]
Solanum lycopersicumy	HCT	sly:101253859	101253859	agmatine hydroxycinnamoyltransferase 1-like [KO:K13065] [EC:2.3.1.133]
Solanum lycopersicumy	HCT	sly:101254278	101254278	pelargonidin 3-O-(6-caffeoylglucoside) 5-O-(6-O-malonylglucoside) 4'''-malonyltransferase-like [KO:K13065] [EC:2.3.1.133]
Solanum lycopersicumy	HCT	sly:101256271	101256271	shikimate O-hydroxycinnamoyltransferase [KO:K13065] [EC:2.3.1.133]
Solanum lycopersicumy	HCT	sly:101260610	101260610	acetyl-CoA-benzylalcohol acetyltransferase [KO:K13065] [EC:2.3.1.133]
Solanum lycopersicumy	HCT	sly:101266953	101266953	vinorine synthase [KO:K13065] [EC:2.3.1.133]
Solanum lycopersicumy	HCT	sly:101267215	101267215	vinorine synthase-like [KO:K13065] [EC:2.3.1.133]
Solanum lycopersicumy	HCT	sly:101267379	101267379	agmatine coumaroyltransferase-2-like [KO:K13065] [EC:2.3.1.133]
Solanum lycopersicumy	HCT	sly:104645412	104645412	BAHD acyltransferase At5g47980-like isoform X1 [KO:K13065] [EC:2.3.1.133]
Solanum lycopersicumy	HCT	sly:104648161	104648161	salutaridinol 7-O-acetyltransferase-like [KO:K13065] [EC:2.3.1.133]
Solanum lycopersicumy	HCT	sly:104648251	104648251	salutaridinol 7-O-acetyltransferase-like [KO:K13065] [EC:2.3.1.133]
Solanum lycopersicumy	HCT	sly:112941247	112941247	deacetylvindoline O-acetyltransferase-like [KO:K13065] [EC:2.3.1.133]
Solanum lycopersicumy	HCT	sly:544249	544249	hqt; hydroxycinnamoyl CoA quinate transferase [KO:K13065] [EC:2.3.1.133]
Solanum lycopersicumy	PAL	sly:101243631	101243631	phenylalanine ammonia-lyase-like isoform X1 [KO:K10775] [EC:4.3.1.24]
Solanum lycopersicumy	PAL	sly:101243656	101243656	phenylalanine ammonia-lyase [KO:K10775] [EC:4.3.1.24]
Solanum lycopersicumy	PAL	sly:101243922	101243922	PAL3; phenylalanine ammonia-lyase 3 [KO:K10775] [EC:4.3.1.24]
Solanum lycopersicumy	PAL	sly:101244220	101244220	PAL5; phenylalanine ammonia-lyase [KO:K10775] [EC:4.3.1.24]
Solanum lycopersicumy	PAL	sly:101246969	101246969	phenylalanine ammonia-lyase-like [KO:K10775] [EC:4.3.1.24]
Solanum lycopersicumy	PAL	sly:101247265	101247265	phenylalanine ammonia-lyase-like [KO:K10775] [EC:4.3.1.24]
Solanum lycopersicumy	PAL	sly:101249824	101249824	PAL2; phenylalanine ammonia-lyase 2 [KO:K10775] [EC:4.3.1.24]
Solanum lycopersicumy	PAL	sly:101253989	101253989	phenylalanine ammonia-lyase-like [KO:K10775] [EC:4.3.1.24]
Solanum lycopersicumy	PAL	sly:101261892	101261892	phenylalanine ammonia-lyase [KO:K10775] [EC:4.3.1.24]
Solanum lycopersicumy	PAL	sly:112941051	112941051	LOW QUALITY PROTEIN: phenylalanine ammonia-lyase-like [KO:K10775] [EC:4.3.1.24]
Salix matsudana	4CL	EVM0000140.1	EVM0000140.1
Salix matsudana	4CL	EVM0007823.1	EVM0007823.1
Salix matsudana	4CL	EVM0011240.1	EVM0011240.1
Salix matsudana	4CL	EVM0016375.1	EVM0016375.1
Salix matsudana	4CL	EVM0020258.1	EVM0020258.1
Salix matsudana	4CL	EVM0021582.1	EVM0021582.1
Salix matsudana	4CL	EVM0028243.1	EVM0028243.1
Salix matsudana	4CL	EVM0029435.1	EVM0029435.1
Salix matsudana	4CL	EVM0030039.1	EVM0030039.1
Salix matsudana	4CL	EVM0030567.1	EVM0030567.1
Salix matsudana	4CL	EVM0038116.1	EVM0038116.1
Salix matsudana	4CL	EVM0041440.1	EVM0041440.1
Salix matsudana	4CL	EVM0041611.1	EVM0041611.1
Salix matsudana	4CL	EVM0042996.1	EVM0042996.1
Salix matsudana	4CL	EVM0044282.1	EVM0044282.1
Salix matsudana	4CL	EVM0045982.1	EVM0045982.1
Salix matsudana	4CL	EVM0046311.1	EVM0046311.1
Salix matsudana	4CL	EVM0048764.1	EVM0048764.1
Salix matsudana	4CL	EVM0049372.1	EVM0049372.1
Salix matsudana	4CL	EVM0052407.1	EVM0052407.1
Salix matsudana	4CL	EVM0056073.1	EVM0056073.1
Salix matsudana	C3H	EVM0008076.1	EVM0008076.1
Salix matsudana	C3H	EVM0043338.1	EVM0043338.1
Salix matsudana	C3H	EVM0043417.1	EVM0043417.1
Salix matsudana	C3H	EVM0048269.1	EVM0048269.1
Salix matsudana	C4H	EVM0000490.1	EVM0000490.1
Salix matsudana	C4H	EVM0004400.1	EVM0004400.1
Salix matsudana	C4H	EVM0009174.1	EVM0009174.1
Salix matsudana	C4H	EVM0010140.1	EVM0010140.1
Salix matsudana	C4H	EVM0016515.1	EVM0016515.1
Salix matsudana	C4H	EVM0027270.1	EVM0027270.1
Salix matsudana	C4H	EVM0039657.1	EVM0039657.1
Salix matsudana	C4H	EVM0050583.1	EVM0050583.1
Salix matsudana	C4H	EVM0052201.1	EVM0052201.1
Salix matsudana	CAD	EVM0002117.1	EVM0002117.1
Salix matsudana	CAD	EVM0002442.1	EVM0002442.1
Salix matsudana	CAD	EVM0003589.1	EVM0003589.1
Salix matsudana	CAD	EVM0004002.1	EVM0004002.1
Salix matsudana	CAD	EVM0006590.1	EVM0006590.1
Salix matsudana	CAD	EVM0007275.1	EVM0007275.1
Salix matsudana	CAD	EVM0007936.1	EVM0007936.1
Salix matsudana	CAD	EVM0008422.1	EVM0008422.1
Salix matsudana	CAD	EVM0010129.1	EVM0010129.1
Salix matsudana	CAD	EVM0010267.1	EVM0010267.1
Salix matsudana	CAD	EVM0010643.1	EVM0010643.1
Salix matsudana	CAD	EVM0010647.1	EVM0010647.1
Salix matsudana	CAD	EVM0012929.1	EVM0012929.1
Salix matsudana	CAD	EVM0013420.1	EVM0013420.1
Salix matsudana	CAD	EVM0020154.1	EVM0020154.1
Salix matsudana	CAD	EVM0022045.1	EVM0022045.1
Salix matsudana	CAD	EVM0022108.1	EVM0022108.1
Salix matsudana	CAD	EVM0024101.1	EVM0024101.1
Salix matsudana	CAD	EVM0024874.1	EVM0024874.1
Salix matsudana	CAD	EVM0027123.1	EVM0027123.1
Salix matsudana	CAD	EVM0030414.1	EVM0030414.1
Salix matsudana	CAD	EVM0037209.1	EVM0037209.1
Salix matsudana	CAD	EVM0042072.1	EVM0042072.1
Salix matsudana	CAD	EVM0043249.1	EVM0043249.1
Salix matsudana	CAD	EVM0043822.1	EVM0043822.1
Salix matsudana	CAD	EVM0047841.1	EVM0047841.1
Salix matsudana	CAD	EVM0052179.1	EVM0052179.1
Salix matsudana	CAD	EVM0052708.1	EVM0052708.1
Salix matsudana	CAD	EVM0054032.1	EVM0054032.1
Salix matsudana	CAD	EVM0054339.1	EVM0054339.1
Salix matsudana	CAD	EVM0055738.1	EVM0055738.1
Salix matsudana	CAD	EVM0056078.1	EVM0056078.1
Salix matsudana	CAD	EVM0056769.1	EVM0056769.1
Salix matsudana	CAD	EVM0057032.1	EVM0057032.1
Salix matsudana	CAD	EVM0057254.1	EVM0057254.1
Salix matsudana	CAD	EVM0057440.1	EVM0057440.1
Salix matsudana	CCoAMT	EVM0004533.1	EVM0004533.1
Salix matsudana	CCoAMT	EVM0005583.1	EVM0005583.1
Salix matsudana	CCoAMT	EVM0011297.1	EVM0011297.1
Salix matsudana	CCoAMT	EVM0024282.1	EVM0024282.1
Salix matsudana	CCoAMT	EVM0028744.1	EVM0028744.1
Salix matsudana	CCoAMT	EVM0045737.1	EVM0045737.1
Salix matsudana	CCoAMT	EVM0050307.1	EVM0050307.1
Salix matsudana	CCoAMT	EVM0054483.1	EVM0054483.1
Salix matsudana	CCoAMT	EVM0056626.1	EVM0056626.1
Salix matsudana	CCR	EVM0008225.1	EVM0008225.1
Salix matsudana	CCR	EVM0016663.1	EVM0016663.1
Salix matsudana	CCR	EVM0020747.1	EVM0020747.1
Salix matsudana	CCR	EVM0024663.1	EVM0024663.1
Salix matsudana	CCR	EVM0034951.1	EVM0034951.1
Salix matsudana	CCR	EVM0035523.1	EVM0035523.1
Salix matsudana	CCR	EVM0036441.1	EVM0036441.1
Salix matsudana	CCR	EVM0038269.1	EVM0038269.1
Salix matsudana	CCR	EVM0044864.1	EVM0044864.1
Salix matsudana	CCR	EVM0044869.1	EVM0044869.1
Salix matsudana	CCR	EVM0048579.1	EVM0048579.1
Salix matsudana	COMT	EVM0002041.1	EVM0002041.1
Salix matsudana	COMT	EVM0002770.1	EVM0002770.1
Salix matsudana	COMT	EVM0003615.1	EVM0003615.1
Salix matsudana	COMT	EVM0007665.1	EVM0007665.1
Salix matsudana	COMT	EVM0010107.1	EVM0010107.1
Salix matsudana	COMT	EVM0010141.1	EVM0010141.1
Salix matsudana	COMT	EVM0010280.1	EVM0010280.1
Salix matsudana	COMT	EVM0011170.1	EVM0011170.1
Salix matsudana	COMT	EVM0012632.1	EVM0012632.1
Salix matsudana	COMT	EVM0019492.1	EVM0019492.1
Salix matsudana	COMT	EVM0023713.1	EVM0023713.1
Salix matsudana	COMT	EVM0028023.1	EVM0028023.1
Salix matsudana	COMT	EVM0033064.1	EVM0033064.1
Salix matsudana	COMT	EVM0041771.1	EVM0041771.1
Salix matsudana	COMT	EVM0043941.1	EVM0043941.1
Salix matsudana	COMT	EVM0045365.1	EVM0045365.1
Salix matsudana	COMT	EVM0048260.1	EVM0048260.1
Salix matsudana	COMT	EVM0048817.1	EVM0048817.1
Salix matsudana	COMT	EVM0049831.1	EVM0049831.1
Salix matsudana	COMT	EVM0051935.1	EVM0051935.1
Salix matsudana	CSE	EVM0001247.1	EVM0001247.1
Salix matsudana	CSE	EVM0006481.1	EVM0006481.1
Salix matsudana	CSE	EVM0012984.1	EVM0012984.1
Salix matsudana	CSE	EVM0013463.1	EVM0013463.1
Salix matsudana	CSE	EVM0013662.1	EVM0013662.1
Salix matsudana	CSE	EVM0016045.1	EVM0016045.1
Salix matsudana	CSE	EVM0019134.1	EVM0019134.1
Salix matsudana	CSE	EVM0023845.1	EVM0023845.1
Salix matsudana	CSE	EVM0026316.1	EVM0026316.1
Salix matsudana	CSE	EVM0026617.1	EVM0026617.1
Salix matsudana	CSE	EVM0030415.1	EVM0030415.1
Salix matsudana	CSE	EVM0033481.1	EVM0033481.1
Salix matsudana	CSE	EVM0037210.1	EVM0037210.1
Salix matsudana	CSE	EVM0038804.1	EVM0038804.1
Salix matsudana	CSE	EVM0042204.1	EVM0042204.1
Salix matsudana	CSE	EVM0051781.1	EVM0051781.1
Salix matsudana	CSE	EVM0052060.1	EVM0052060.1
Salix matsudana	F5H	EVM0015705.1	EVM0015705.1
Salix matsudana	F5H	EVM0019012.1	EVM0019012.1
Salix matsudana	F5H	EVM0022299.1	EVM0022299.1
Salix matsudana	F5H	EVM0027632.1	EVM0027632.1
Salix matsudana	F5H	EVM0030176.1	EVM0030176.1
Salix matsudana	F5H	EVM0037742.1	EVM0037742.1
Salix matsudana	F5H	EVM0045452.1	EVM0045452.1
Salix matsudana	F5H	EVM0052044.1	EVM0052044.1
Salix matsudana	HCT	EVM0001438.1	EVM0001438.1
Salix matsudana	HCT	EVM0001777.1	EVM0001777.1
Salix matsudana	HCT	EVM0001967.1	EVM0001967.1
Salix matsudana	HCT	EVM0002732.1	EVM0002732.1
Salix matsudana	HCT	EVM0002967.1	EVM0002967.1
Salix matsudana	HCT	EVM0003414.1	EVM0003414.1
Salix matsudana	HCT	EVM0003674.1	EVM0003674.1
Salix matsudana	HCT	EVM0003968.1	EVM0003968.1
Salix matsudana	HCT	EVM0004145.1	EVM0004145.1
Salix matsudana	HCT	EVM0004336.1	EVM0004336.1
Salix matsudana	HCT	EVM0004725.1	EVM0004725.1
Salix matsudana	HCT	EVM0006406.1	EVM0006406.1
Salix matsudana	HCT	EVM0009326.1	EVM0009326.1
Salix matsudana	HCT	EVM0013042.1	EVM0013042.1
Salix matsudana	HCT	EVM0013500.1	EVM0013500.1
Salix matsudana	HCT	EVM0013984.1	EVM0013984.1
Salix matsudana	HCT	EVM0013987.1	EVM0013987.1
Salix matsudana	HCT	EVM0014091.1	EVM0014091.1
Salix matsudana	HCT	EVM0014233.1	EVM0014233.1
Salix matsudana	HCT	EVM0014271.1	EVM0014271.1
Salix matsudana	HCT	EVM0014594.1	EVM0014594.1
Salix matsudana	HCT	EVM0019452.1	EVM0019452.1
Salix matsudana	HCT	EVM0021412.1	EVM0021412.1
Salix matsudana	HCT	EVM0022583.1	EVM0022583.1
Salix matsudana	HCT	EVM0022944.1	EVM0022944.1
Salix matsudana	HCT	EVM0023136.1	EVM0023136.1
Salix matsudana	HCT	EVM0023625.1	EVM0023625.1
Salix matsudana	HCT	EVM0023652.1	EVM0023652.1
Salix matsudana	HCT	EVM0027494.1	EVM0027494.1
Salix matsudana	HCT	EVM0029250.1	EVM0029250.1
Salix matsudana	HCT	EVM0030243.1	EVM0030243.1
Salix matsudana	HCT	EVM0033739.1	EVM0033739.1
Salix matsudana	HCT	EVM0035806.1	EVM0035806.1
Salix matsudana	HCT	EVM0036636.1	EVM0036636.1
Salix matsudana	HCT	EVM0037432.1	EVM0037432.1
Salix matsudana	HCT	EVM0037881.1	EVM0037881.1
Salix matsudana	HCT	EVM0039526.1	EVM0039526.1
Salix matsudana	HCT	EVM0043911.1	EVM0043911.1
Salix matsudana	HCT	EVM0044199.1	EVM0044199.1
Salix matsudana	HCT	EVM0046229.1	EVM0046229.1
Salix matsudana	HCT	EVM0047856.1	EVM0047856.1
Salix matsudana	HCT	EVM0048777.1	EVM0048777.1
Salix matsudana	HCT	EVM0048976.1	EVM0048976.1
Salix matsudana	HCT	EVM0052013.1	EVM0052013.1
Salix matsudana	HCT	EVM0052140.1	EVM0052140.1
Salix matsudana	HCT	EVM0055835.1	EVM0055835.1
Salix matsudana	HCT	EVM0056150.1	EVM0056150.1
Salix matsudana	HCT	EVM0057414.1	EVM0057414.1
Salix matsudana	PAL	EVM0011011.1	EVM0011011.1
Salix matsudana	PAL	EVM0015661.1	EVM0015661.1
Salix matsudana	PAL	EVM0015869.1	EVM0015869.1
Salix matsudana	PAL	EVM0021996.1	EVM0021996.1
Salix matsudana	PAL	EVM0031500.1	EVM0031500.1
Salix matsudana	PAL	EVM0037276.1	EVM0037276.1
Salix matsudana	PAL	EVM0043093.1	EVM0043093.1
Salix matsudana	PAL	EVM0045051.1	EVM0045051.1
Salix matsudana	PAL	EVM0051526.1	EVM0051526.1
Salix purpurea	4CL	SapurV1A.0063s0320.1	SapurV1A.0063s0320.1
Salix purpurea	4CL	SapurV1A.0101s0400.1	SapurV1A.0101s0400.1
Salix purpurea	4CL	SapurV1A.0153s0040.1	SapurV1A.0153s0040.1
Salix purpurea	4CL	SapurV1A.0369s0160.1	SapurV1A.0369s0160.1
Salix purpurea	4CL	SapurV1A.0420s0230.1	SapurV1A.0420s0230.1
Salix purpurea	4CL	SapurV1A.0434s0020.1	SapurV1A.0434s0020.1
Salix purpurea	4CL	SapurV1A.0879s0070.1	SapurV1A.0879s0070.1
Salix purpurea	4CL	SapurV1A.1271s0050.1	SapurV1A.1271s0050.1
Salix purpurea	4CL	SapurV1A.1384s0010.1	SapurV1A.1384s0010.1
Salix purpurea	4CL	SapurV1A.1508s0040.1	SapurV1A.1508s0040.1
Salix purpurea	4CL	SapurV1A.6318s0010.1	SapurV1A.6318s0010.1
Salix purpurea	C3H	SapurV1A.0159s0300.1	SapurV1A.0159s0300.1
Salix purpurea	C3H	SapurV1A.0159s0310.1	SapurV1A.0159s0310.1
Salix purpurea	C3H	SapurV1A.0736s0150.1	SapurV1A.0736s0150.1
Salix purpurea	C3H	SapurV1A.0736s0160.1	SapurV1A.0736s0160.1
Salix purpurea	C3H	SapurV1A.0736s0170.1	SapurV1A.0736s0170.1
Salix purpurea	C3H	SapurV1A.3023s0030.1	SapurV1A.3023s0030.1
Salix purpurea	C3H	SapurV1A.3023s0040.1	SapurV1A.3023s0040.1
Salix purpurea	C4H	SapurV1A.0001s2500.1	SapurV1A.0001s2500.1
Salix purpurea	C4H	SapurV1A.0215s0280.1	SapurV1A.0215s0280.1
Salix purpurea	C4H	SapurV1A.0870s0190.1	SapurV1A.0870s0190.1
Salix purpurea	C4H	SapurV1A.1353s0010.1	SapurV1A.1353s0010.1
Salix purpurea	CAD	SapurV1A.0005s0790.1	SapurV1A.0005s0790.1
Salix purpurea	CAD	SapurV1A.0005s1300.1	SapurV1A.0005s1300.1
Salix purpurea	CAD	SapurV1A.0016s1320.1	SapurV1A.0016s1320.1
Salix purpurea	CAD	SapurV1A.0047s0710.1	SapurV1A.0047s0710.1
Salix purpurea	CAD	SapurV1A.0047s0720.1	SapurV1A.0047s0720.1
Salix purpurea	CAD	SapurV1A.0143s0230.1	SapurV1A.0143s0230.1
Salix purpurea	CAD	SapurV1A.0202s0110.1	SapurV1A.0202s0110.1
Salix purpurea	CAD	SapurV1A.0202s0140.1	SapurV1A.0202s0140.1
Salix purpurea	CAD	SapurV1A.0209s0030.1	SapurV1A.0209s0030.1
Salix purpurea	CAD	SapurV1A.0527s0160.1	SapurV1A.0527s0160.1
Salix purpurea	CAD	SapurV1A.0527s0170.1	SapurV1A.0527s0170.1
Salix purpurea	CAD	SapurV1A.0527s0190.1	SapurV1A.0527s0190.1
Salix purpurea	CAD	SapurV1A.0527s0200.1	SapurV1A.0527s0200.1
Salix purpurea	CAD	SapurV1A.0527s0220.1	SapurV1A.0527s0220.1
Salix purpurea	CAD	SapurV1A.0527s0240.1	SapurV1A.0527s0240.1
Salix purpurea	CAD	SapurV1A.0527s0250.1	SapurV1A.0527s0250.1
Salix purpurea	CAD	SapurV1A.0708s0150.1	SapurV1A.0708s0150.1
Salix purpurea	CAD	SapurV1A.0742s0070.1	SapurV1A.0742s0070.1
Salix purpurea	CAD	SapurV1A.0742s0090.1	SapurV1A.0742s0090.1
Salix purpurea	CAD	SapurV1A.0742s0110.1	SapurV1A.0742s0110.1
Salix purpurea	CAD	SapurV1A.0751s0100.1	SapurV1A.0751s0100.1
Salix purpurea	CAD	SapurV1A.1310s0010.1	SapurV1A.1310s0010.1
Salix purpurea	CAD	SapurV1A.3353s0010.1	SapurV1A.3353s0010.1
Salix purpurea	CAD	SapurV1A.3920s0010.1	SapurV1A.3920s0010.1
Salix purpurea	CAD	SapurV1A.4602s0010.1	SapurV1A.4602s0010.1
Salix purpurea	CAD	SapurV1A.4602s0020.1	SapurV1A.4602s0020.1
Salix purpurea	CCoAMT	SapurV1A.0005s1130.1	SapurV1A.0005s1130.1
Salix purpurea	CCoAMT	SapurV1A.0055s0280.1	SapurV1A.0055s0280.1
Salix purpurea	CCoAMT	SapurV1A.0643s0080.1	SapurV1A.0643s0080.1
Salix purpurea	CCR	SapurV1A.0153s0630.1	SapurV1A.0153s0630.1
Salix purpurea	CCR	SapurV1A.0280s0250.1	SapurV1A.0280s0250.1
Salix purpurea	CCR	SapurV1A.0280s0270.1	SapurV1A.0280s0270.1
Salix purpurea	CCR	SapurV1A.0280s0280.1	SapurV1A.0280s0280.1
Salix purpurea	CCR	SapurV1A.0280s0290.1	SapurV1A.0280s0290.1
Salix purpurea	CCR	SapurV1A.1376s0020.1	SapurV1A.1376s0020.1
Salix purpurea	CCR	SapurV1A.1376s0030.1	SapurV1A.1376s0030.1
Salix purpurea	CCR	SapurV1A.1376s0040.1	SapurV1A.1376s0040.1
Salix purpurea	CCR	SapurV1A.1376s0050.1	SapurV1A.1376s0050.1
Salix purpurea	CCR	SapurV1A.1376s0060.1	SapurV1A.1376s0060.1
Salix purpurea	COMT	SapurV1A.0003s0410.1	SapurV1A.0003s0410.1
Salix purpurea	COMT	SapurV1A.0162s0360.1	SapurV1A.0162s0360.1
Salix purpurea	COMT	SapurV1A.0162s0380.1	SapurV1A.0162s0380.1
Salix purpurea	COMT	SapurV1A.0326s0420.1	SapurV1A.0326s0420.1
Salix purpurea	COMT	SapurV1A.0662s0160.2	SapurV1A.0662s0160.2
Salix purpurea	COMT	SapurV1A.0662s0170.1	SapurV1A.0662s0170.1
Salix purpurea	COMT	SapurV1A.1232s0080.1	SapurV1A.1232s0080.1
Salix purpurea	COMT	SapurV1A.2842s0030.1	SapurV1A.2842s0030.1
Salix purpurea	CSE	SapurV1A.0002s0500.1	SapurV1A.0002s0500.1
Salix purpurea	CSE	SapurV1A.0023s0920.1	SapurV1A.0023s0920.1
Salix purpurea	CSE	SapurV1A.0038s0550.1	SapurV1A.0038s0550.1
Salix purpurea	CSE	SapurV1A.0052s0470.1	SapurV1A.0052s0470.1
Salix purpurea	CSE	SapurV1A.0078s0350.1	SapurV1A.0078s0350.1
Salix purpurea	CSE	SapurV1A.0079s0080.1	SapurV1A.0079s0080.1
Salix purpurea	CSE	SapurV1A.0101s0220.1	SapurV1A.0101s0220.1
Salix purpurea	CSE	SapurV1A.0172s0340.1	SapurV1A.0172s0340.1
Salix purpurea	CSE	SapurV1A.0909s0030.2	SapurV1A.0909s0030.2
Salix purpurea	CSE	SapurV1A.2393s0010.1	SapurV1A.2393s0010.1
Salix purpurea	CSE	SapurV1A.3308s0010.1	SapurV1A.3308s0010.1
Salix purpurea	CSE	SapurV1A.4265s0010.1	SapurV1A.4265s0010.1
Salix purpurea	F5H	SapurV1A.0091s0270.1	SapurV1A.0091s0270.1
Salix purpurea	F5H	SapurV1A.0379s0110.1	SapurV1A.0379s0110.1
Salix purpurea	F5H	SapurV1A.0569s0130.1	SapurV1A.0569s0130.1
Salix purpurea	F5H	SapurV1A.2002s0010.1	SapurV1A.2002s0010.1
Salix purpurea	F5H	SapurV1A.2409s0010.1	SapurV1A.2409s0010.1
Salix purpurea	F5H	SapurV1A.3262s0010.1	SapurV1A.3262s0010.1
Salix purpurea	HCT	SapurV1A.0078s0150.1	SapurV1A.0078s0150.1
Salix purpurea	HCT	SapurV1A.0152s0070.1	SapurV1A.0152s0070.1
Salix purpurea	HCT	SapurV1A.0152s0080.1	SapurV1A.0152s0080.1
Salix purpurea	HCT	SapurV1A.0153s0450.4	SapurV1A.0153s0450.4
Salix purpurea	HCT	SapurV1A.0164s0250.1	SapurV1A.0164s0250.1
Salix purpurea	HCT	SapurV1A.0347s0120.1	SapurV1A.0347s0120.1
Salix purpurea	HCT	SapurV1A.0367s0290.1	SapurV1A.0367s0290.1
Salix purpurea	HCT	SapurV1A.0411s0130.1	SapurV1A.0411s0130.1
Salix purpurea	HCT	SapurV1A.0411s0140.1	SapurV1A.0411s0140.1
Salix purpurea	HCT	SapurV1A.0411s0150.1	SapurV1A.0411s0150.1
Salix purpurea	HCT	SapurV1A.0424s0180.1	SapurV1A.0424s0180.1
Salix purpurea	HCT	SapurV1A.0541s0030.1	SapurV1A.0541s0030.1
Salix purpurea	HCT	SapurV1A.0557s0290.1	SapurV1A.0557s0290.1
Salix purpurea	HCT	SapurV1A.0588s0120.1	SapurV1A.0588s0120.1
Salix purpurea	HCT	SapurV1A.0629s0240.1	SapurV1A.0629s0240.1
Salix purpurea	HCT	SapurV1A.0660s0050.1	SapurV1A.0660s0050.1
Salix purpurea	HCT	SapurV1A.0759s0140.1	SapurV1A.0759s0140.1
Salix purpurea	HCT	SapurV1A.0759s0150.1	SapurV1A.0759s0150.1
Salix purpurea	HCT	SapurV1A.0759s0170.1	SapurV1A.0759s0170.1
Salix purpurea	HCT	SapurV1A.0782s0010.1	SapurV1A.0782s0010.1
Salix purpurea	HCT	SapurV1A.0806s0150.2	SapurV1A.0806s0150.2
Salix purpurea	HCT	SapurV1A.0839s0100.1	SapurV1A.0839s0100.1
Salix purpurea	HCT	SapurV1A.0962s0030.1	SapurV1A.0962s0030.1
Salix purpurea	HCT	SapurV1A.1682s0010.1	SapurV1A.1682s0010.1
Salix purpurea	HCT	SapurV1A.1915s0020.1	SapurV1A.1915s0020.1
Salix purpurea	HCT	SapurV1A.2016s0020.1	SapurV1A.2016s0020.1
Salix purpurea	HCT	SapurV1A.3363s0020.1	SapurV1A.3363s0020.1
Salix purpurea	HCT	SapurV1A.3695s0020.1	SapurV1A.3695s0020.1
Salix purpurea	HCT	SapurV1A.3914s0010.1	SapurV1A.3914s0010.1
Salix purpurea	PAL	SapurV1A.0141s0150.1	SapurV1A.0141s0150.1
Salix purpurea	PAL	SapurV1A.0518s0200.1	SapurV1A.0518s0200.1
Salix purpurea	PAL	SapurV1A.0765s0080.1	SapurV1A.0765s0080.1
Salix purpurea	PAL	SapurV1A.1030s0120.1	SapurV1A.1030s0120.1
Salix purpurea	PAL	SapurV1A.1030s0130.1	SapurV1A.1030s0130.1
Salix purpurea	PAL	SapurV1A.2930s0020.1	SapurV1A.2930s0020.1
Zea mays	4CL	zma:100191850	100191850	uncharacterized protein LOC100191850 [KO:K01904] [EC:6.2.1.12]
Zea mays	4CL	zma:100280065	100280065	uncharacterized LOC100280065 [KO:K01904] [EC:6.2.1.12]
Zea mays	4CL	zma:100283944	100283944	4-coumarate--CoA ligase 2 [KO:K01904] [EC:6.2.1.12]
Zea mays	4CL	zma:100382272	100382272	uncharacterized protein LOC100382272 [KO:K01904] [EC:6.2.1.12]
Zea mays	4CL	zma:103637741	103637741	4-coumarate--CoA ligase-like 3 [KO:K01904] [EC:6.2.1.12]
Zea mays	4CL	zma:103653944	103653944	probable 4-coumarate--CoA ligase 2 [KO:K01904] [EC:6.2.1.12]
Zea mays	4CL	zma:542166	542166	pco063262; uncharacterized protein LOC542166 [KO:K01904] [EC:6.2.1.12]
Zea mays	C3H	zma:100191539	100191539	putative cytochrome P450 superfamily protein [KO:K09754] [EC:1.14.14.96]
Zea mays	C3H	zma:100274274	100274274	putative cytochrome P450 superfamily protein [KO:K09754] [EC:1.14.14.96]
Zea mays	C4H	zma:100272756	100272756	putative cytochrome P450 superfamily protein [KO:K00487] [EC:1.14.14.91]
Zea mays	C4H	zma:100272801	100272801	putative cytochrome P450 superfamily protein [KO:K00487] [EC:1.14.14.91]
Zea mays	C4H	zma:100284998	100284998	trans-cinnamate 4-monooxygenase [KO:K00487] [EC:1.14.14.91]
Zea mays	C4H	zma:103636555	103636555	trans-cinnamate 4-monooxygenase [KO:K00487] [EC:1.14.14.91]
Zea mays	CAD	zma:100192586	100192586	putative cinnamyl-alcohol dehydrogenase family protein [KO:K00083] [EC:1.1.1.195]
Zea mays	CAD	zma:100216819	100216819	putative cinnamyl-alcohol dehydrogenase family protein [KO:K00083] [EC:1.1.1.195]
Zea mays	CAD	zma:100281336	100281336	cl4921_1; uncharacterized protein LOC100281336 [KO:K00083] [EC:1.1.1.195]
Zea mays	CAD	zma:100281367	100281367	uncharacterized protein LOC100281367 [KO:K00083] [EC:1.1.1.195]
Zea mays	CAD	zma:103652911	103652911
Zea mays	CAD	zma:542663	542663	cad; probable cinnamyl alcohol dehydrogenase [KO:K00083] [EC:1.1.1.195]
Zea mays	CCoAMT	zma:100273683	100273683	CCOAOMT2; caffeoyl-CoA O-methyltransferase 2 [KO:K00588] [EC:2.1.1.104]
Zea mays	CCoAMT	zma:107282093	107282093	uncharacterized protein LOC107282093 [KO:K00588] [EC:2.1.1.104]
Zea mays	CCR	zma:100285564	100285564	dihydroflavonol-4-reductase [KO:K09753] [EC:1.2.1.44]
Zea mays	CCR	zma:100382657	100382657	uncharacterized protein LOC100382657 [KO:K09753] [EC:1.2.1.44]
Zea mays	CCR	zma:103634692	103634692	cinnamoyl-CoA reductase 1 isoform X1 [KO:K09753] [EC:1.2.1.44]
Zea mays	CCR	zma:103634693	103634693	cinnamoyl-CoA reductase 1 [KO:K09753] [EC:1.2.1.44]
Zea mays	CCR	zma:103654125	103654125	cinnamoyl-CoA reductase 1 isoform X2 [KO:K09753] [EC:1.2.1.44]
Zea mays	CCR	zma:109946031	109946031	cinnamoyl-CoA reductase 1 [KO:K09753] [EC:1.2.1.44]
Zea mays	CCR	zma:542463	542463	cncr1; cinnamoyl CoA reductase 1 [KO:K09753] [EC:1.2.1.44]
Zea mays	CCR	zma:542735	542735	cncr2; cinnamoyl CoA reductase 2 [KO:K09753] [EC:1.2.1.44]
Zea mays	COMT	zma:100125646	100125646	comt; caffeic acid 3-O-methyltransferase [KO:K13066] [EC:2.1.1.68 2.1.1.4]
Zea mays	CSE	zma:100191674	100191674	AY109678; uncharacterized protein LOC100191674 [KO:K18368] [EC:3.1.1.-]
Zea mays	CSE	zma:100193405	100193405	uncharacterized protein LOC100193405 [KO:K18368] [EC:3.1.1.-]
Zea mays	CSE	zma:103629314	103629314	caffeoylshikimate esterase isoform X1 [KO:K18368] [EC:3.1.1.-]
Zea mays	F5H	zma:100273589	100273589	putative cytochrome P450 superfamily protein [KO:K09755] [EC:1.14.-.-]
Zea mays	F5H	zma:103643375	103643375	cytochrome P450 84A1 [KO:K09755] [EC:1.14.-.-]
Zea mays	HCT	zma:100194386	100194386	gpm105; uncharacterized protein LOC100194386 [KO:K13065] [EC:2.3.1.133]
Zea mays	HCT	zma:100274269	100274269	uncharacterized protein LOC100274269 [KO:K13065] [EC:2.3.1.133]
Zea mays	HCT	zma:100279386	100279386	TIDP2701; uncharacterized protein LOC100279386 isoform X1 [KO:K13065] [EC:2.3.1.133]
Zea mays	HCT	zma:100279982	100279982	pco076728; Spermidine hydroxycinnamoyl transferase [KO:K13065] [EC:2.3.1.133]
Zea mays	HCT	zma:100279986	100279986	uncharacterized protein LOC100279986 [KO:K13065] [EC:2.3.1.133]
Zea mays	HCT	zma:100281073	100281073	anthranilate N-benzoyltransferase protein 1 [KO:K13065] [EC:2.3.1.133]
Zea mays	HCT	zma:100284063	100284063	pco096884; uncharacterized protein LOC100284063 [KO:K13065] [EC:2.3.1.133]
Zea mays	HCT	zma:100284770	100284770	uncharacterized protein LOC100284770 [KO:K13065] [EC:2.3.1.133]
Zea mays	HCT	zma:100304329	100304329	uncharacterized protein LOC100304329 [KO:K13065] [EC:2.3.1.133]
Zea mays	HCT	zma:100382972	100382972	uncharacterized protein LOC100382972 [KO:K13065] [EC:2.3.1.133]
Zea mays	HCT	zma:100501555	100501555	uncharacterized protein LOC100501555 [KO:K13065] [EC:2.3.1.133]
Zea mays	HCT	zma:103649769	103649769	putrescine hydroxycinnamoyltransferase 1 [KO:K13065] [EC:2.3.1.133]
Zea mays	HCT	zma:103649816	103649816	putrescine hydroxycinnamoyltransferase 1 isoform X1 [KO:K13065] [EC:2.3.1.133]
Zea mays	HCT	zma:103649821	103649821	putrescine hydroxycinnamoyltransferase 1 [KO:K13065] [EC:2.3.1.133]
Zea mays	HCT	zma:109942262	109942262	hydroxycinnamoyltransferase 4 [KO:K13065] [EC:2.3.1.133]
Zea mays	HCT	zma:109942297	109942297	hydroxycinnamoyltransferase 4 [KO:K13065] [EC:2.3.1.133]
Zea mays	PAL	zma:100273579	100273579	uncharacterized protein LOC100273579 [KO:K10775] [EC:4.3.1.24]
Zea mays	PAL	zma:100281042	100281042	phenylalanine ammonia-lyase [KO:K10775] [EC:4.3.1.24]
Zea mays	PAL	zma:100281532	100281532	phenylalanine ammonia-lyase [KO:K10775] [EC:4.3.1.24]
Zea mays	PAL	zma:100285115	100285115	phenylalanine ammonia-lyase [KO:K10775] [EC:4.3.1.24]
Zea mays	PAL	zma:100381820	100381820	phenylalanine ammonia-lyase [KO:K10775] [EC:4.3.1.24]
Zea mays	PAL	zma:103627433	103627433	phenylalanine ammonia-lyase [KO:K10775] [EC:4.3.1.24]
Zea mays	PAL	zma:103655990	103655990	phenylalanine ammonia-lyase [KO:K10775] [EC:4.3.1.24]
Zea mays	PAL	zma:109943525	109943525	phenylalanine ammonia-lyase [KO:K10775] [EC:4.3.1.24]
Zea mays	PTAL	zma:542258	542258	pal3; phenylalanine/tyrosine ammonia-lyase [KO:K13064] [EC:4.3.1.25]
