# Supplementary material for: Genome-wide identification and analysis of monolignol biosynthesis genes in Salix matsudana Koidz and their relationship to accelerated growth
Source: For Res (Fayettev). 2021 Apr 23;1:8. doi: 10.48130/FR-2021-0008 (PMC11524315; doi:10.48130/FR-2021-0008)
Supplement: Supplementary file 1 — Supplementary data to this article can be found online. [file FR-2021-0008-S1.zip › 10.48130_FR-2021-0008-Suppl-TableS2.xlsx]

## Sheet: Table S2
Table S2 Primers used in this study
Gene	Forward Primer	Reverse Primer
Actin	GTCAAGTTCTTTGCTTTCTCC	CATCACAATCACTCTCCGACTA
EVM0028023 (COMT)	AAGCTGCTGATGAACGAGGG	AAGGGGCCAATGAAACACCA
EVM0033064 (COMT)	TGTGATCATGCTGGCGCATA	GGCCTTCTTGCGGAATTCAA
EVM0045452 (F5H)	GCGGATGGGGTACTTGCATA	GCAAAGGCCATATCAGCACG
EVM0055835 (HCT)	TGCCATTTTATCCCGTGGCT	ACCGAGCTCTTCAGTTGTGG
