# Supplementary material for: Genome-wide identification and analysis of monolignol biosynthesis genes in Salix matsudana Koidz and their relationship to accelerated growth
Source: For Res (Fayettev). 2021 Apr 23;1:8. doi: 10.48130/FR-2021-0008 (PMC11524315; doi:10.48130/FR-2021-0008)
Supplement: Supplementary file 1 — Supplementary data to this article can be found online. [file FR-2021-0008-S1.zip › 10.48130_FR-2021-0008-Suppl-TableS3.xlsx]

## Sheet: Table S3
Table S3. Protein domain analysis of the 11 gene families
Gene family	Gene ID	Domain	Accession	Position	Score	E-value
CCR	AT1G15950.1	adh_short	PF00106.25	1-71	21.61	6.7e-08
CCR	AT1G15950.1	NmrA	PF05368.13	1-102	48.2	5.4e-16
CCR	AT1G15950.1	Polysacc_synt_2	PF02719.15	1-132	29.5	2.2e-10
CCR	AT1G15950.1	Epimerase	PF01370.21	1-231	85.38	2.3e-27
CCR	AT1G15950.1	NAD_binding_4	PF07993.12	1-222	33.71	1.1e-11
CCR	AT1G15950.1	NAD_binding_10	PF13460.6	1-145	69.07	2.5e-22
CCR	AT1G15950.1	KR	PF08659.10	2-143	24.99	8.4e-09
CCR	AT1G15950.1	Sacchrp_dh_NADP	PF03435.18	2-101	13.11	4.8e-05
CCR	AT1G15950.1	3Beta_HSD	PF01073.19	2-228	62.99	1.2e-20
CCR	AT1G15950.1	GDP_Man_Dehyd	PF16363.5	2-242	41.67	5.3e-14
CCoAMT	AT1G24735.1	Methyltransf_24	PF13578.6	1-106	40.82	1.6e-13
CCoAMT	AT1G24735.1	Methyltransf_3	PF01596.17	2-211	320.26	1.8e-99
CCoAMT	AT1G24735.1	Methyltransf_25	PF13649.6	3-97	22.39	6.7e-08
CCoAMT	AT1G24735.1	Methyltransf_31	PF13847.6	8-111	23.44	1.8e-08
CAD	AT1G30760.1	FAD_binding_4	PF01565.23	1-136	92.15	2.6e-30
CAD	AT1G30760.1	BBE	PF08031.12	1-46	85.8	1.7e-28
4CL	AT1G51680.1	AMP-binding_C	PF13193.6	1-76	57.77	1.9e-19
4CL	AT1G51680.1	AMP-binding	PF00501.28	5-422	356.85	1.3e-110
CSE	AT1G52760.1	Hydrolase_4	PF12146.8	2-238	175.03	6.5e-55
CSE	AT1G52760.1	Abhydrolase_1	PF00561.20	3-133	20.54	1.3e-07
CSE	AT1G52760.1	Abhydrolase_6	PF12697.7	4-216	30.51	2.3e-10
CSE	AT1G52760.1	Peptidase_S9	PF00326.21	10-106	8.88	0.00043
CSE	AT1G52760.1	DLH	PF01738.18	28-53	5.09	0.0065
CSE	AT1G52760.1	Peptidase_S15	PF02129.18	52-78	8.29	0.0007
CSE	AT1G52760.1	Peptidase_S9	PF00326.21	128-210	8.88	0.00043
CSE	AT1G52760.1	DLH	PF01738.18	138-195	10.36	0.00016
CSE	AT1G52760.1	Abhydrolase_2	PF02230.16	144-203	11.79	6.9e-05
CSE	AT1G52760.1	Peptidase_S15	PF02129.18	213-258	7.87	0.00093
4CL	AT1G62940.1	AMP-binding_C	PF13193.6	1-76	60.04	3.6e-20
4CL	AT1G62940.1	AMP-binding	PF00501.28	5-422	304.35	1.2e-94
4CL	AT1G65060.1	AMP-binding_C	PF13193.6	1-76	62.54	6e-21
4CL	AT1G65060.1	AMP-binding	PF00501.28	9-422	362	3.7e-112
CCoAMT	AT1G67980.1	Methyltransf_3	PF01596.17	1-211	360.59	1.3e-111
CCoAMT	AT1G67980.1	Methyltransf_24	PF13578.6	1-106	45.4	9.7e-15
CCoAMT	AT1G67980.1	Methyltransf_25	PF13649.6	3-87	18.64	1.6e-06
CCoAMT	AT1G67980.1	Methyltransf_31	PF13847.6	7-112	24.97	9.9e-09
CCoAMT	AT1G67980.1	TrmK	PF04816.12	23-63	15.25	8.2e-06
CCoAMT	AT1G67980.1	Methyltransf_18	PF12847.7	38-79	17.4	2.3e-06
CCoAMT	AT1G67980.1	PCMT	PF01135.19	64-137	17.62	1.8e-06
CAD	AT1G72680.1	ADH_zinc_N	PF00107.26	1-129	47.1	6.1e-16
CAD	AT1G72680.1	ADH_zinc_N_2	PF13602.6	1-122	27.78	1.2e-09
CAD	AT1G72680.1	ADH_N	PF08240.12	2-109	87.19	1.7e-28
CAD	AT1G72680.1	AlaDh_PNT_C	PF01262.21	32-99	14.75	3.8e-06
CAD	AT1G72680.1	2-Hacid_dh_C	PF02826.19	35-77	20.49	6.8e-08
CSE	AT1G77420.1	Hydrolase_4	PF12146.8	2-235	217.59	6.5e-68
CSE	AT1G77420.1	Abhydrolase_1	PF00561.20	2-114	32.55	2.9e-11
CSE	AT1G77420.1	Abhydrolase_6	PF12697.7	3-211	51.27	1e-16
CSE	AT1G77420.1	Abhydrolase_2	PF02230.16	10-32	7.8	0.0012
CSE	AT1G77420.1	Peptidase_S9	PF00326.21	68-101	7.51	0.0011
CSE	AT1G77420.1	Abhydrolase_2	PF02230.16	107-145	7.39	0.0015
CSE	AT1G77420.1	Esterase	PF00756.20	117-153	18.63	5.1e-07
CSE	AT1G77420.1	FSH1	PF03959.13	136-199	15.34	5.1e-06
CSE	AT1G77420.1	Peptidase_S9	PF00326.21	139-207	8.36	0.00062
CSE	AT1G77420.1	Abhydrolase_2	PF02230.16	155-201	4.13	0.015
CSE	AT1G77420.1	Abhydrolase_1	PF00561.20	206-253	19.98	2e-07
CCR	AT1G80820.1	adh_short	PF00106.25	1-70	15.4	5.3e-06
CCR	AT1G80820.1	NmrA	PF05368.13	1-103	46.67	1.6e-15
CCR	AT1G80820.1	Polysacc_synt_2	PF02719.15	1-132	24.42	7.6e-09
CCR	AT1G80820.1	Epimerase	PF01370.21	1-231	88.65	2.3e-28
CCR	AT1G80820.1	NAD_binding_4	PF07993.12	1-224	33.11	1.7e-11
CCR	AT1G80820.1	NAD_binding_10	PF13460.6	1-143	64.26	7.4e-21
CCR	AT1G80820.1	3Beta_HSD	PF01073.19	2-228	65.97	1.5e-21
CCR	AT1G80820.1	GDP_Man_Dehyd	PF16363.5	2-242	43.74	1.2e-14
CCR	AT1G80820.1	KR	PF08659.10	4-145	22.77	4e-08
HCT	AT2G19070.1	Transferase	PF02458.15	2-433	551.05	8.6e-170
CAD	AT2G21730.1	ADH_zinc_N	PF00107.26	1-129	62.06	2.6e-20
CAD	AT2G21730.1	ADH_zinc_N_2	PF13602.6	1-126	19.65	7.2e-07
CAD	AT2G21730.1	ADH_N	PF08240.12	2-108	93.77	2.8e-30
CAD	AT2G21730.1	Shikimate_DH	PF01488.20	12-90	14.79	1.1e-05
CAD	AT2G21730.1	2-Hacid_dh_C	PF02826.19	32-75	22.3	3.4e-08
CAD	AT2G21890.1	ADH_zinc_N	PF00107.26	1-129	61.39	3.2e-20
CAD	AT2G21890.1	ADH_N	PF08240.12	2-108	94.52	1.3e-30
CAD	AT2G21890.1	Shikimate_DH	PF01488.20	12-90	14.76	8.9e-06
CAD	AT2G21890.1	2-Hacid_dh_C	PF02826.19	32-75	22.3	2.7e-08
C4H	AT2G30490.1	p450	PF00067.22	1-461	376.17	1.2e-116
CAD	AT2G34790.1	BBE	PF08031.12	1-46	82.4	1.9e-27
CAD	AT2G34790.1	FAD_binding_4	PF01565.23	4-136	89.7	1.5e-29
PAL	AT2G37040.1	Lyase_aromatic	PF00221.19	1-456	502.65	5e-155
CSE	AT2G39420.1	Hydrolase_4	PF12146.8	1-235	225.64	2.8e-70
CSE	AT2G39420.1	Abhydrolase_6	PF12697.7	2-215	32.86	5.5e-11
CSE	AT2G39420.1	Abhydrolase_1	PF00561.20	3-124	34.5	9.1e-12
CSE	AT2G39420.1	Peptidase_S9	PF00326.21	45-105	10.07	0.00023
CSE	AT2G39420.1	Abhydrolase_2	PF02230.16	64-147	3.52	0.029
CSE	AT2G39420.1	Peptidase_S9	PF00326.21	118-209	9.98	0.00025
CSE	AT2G39420.1	Abhydrolase_2	PF02230.16	146-201	13.53	2.5e-05
CSE	AT2G39420.1	FSH1	PF03959.13	157-195	14.82	9.3e-06
CSE	AT2G39420.1	Abhydrolase_1	PF00561.20	206-236	6.13	0.0041
C3H	AT2G40890.1	5.3e-108	9.4e-104	1-0
CSE	AT2G47630.1	Abhydrolase_6	PF12697.7	1-208	29.99	4.1e-10
CSE	AT2G47630.1	Hydrolase_4	PF12146.8	2-237	201.81	5.4e-63
CSE	AT2G47630.1	Abhydrolase_1	PF00561.20	3-107	26.43	2.6e-09
CSE	AT2G47630.1	Abhydrolase_2	PF02230.16	5-27	5.95	0.0053
CSE	AT2G47630.1	Peptidase_S9	PF00326.21	10-100	22.44	3.8e-08
CSE	AT2G47630.1	DLH	PF01738.18	13-53	8.38	0.0008
CSE	AT2G47630.1	Abhydrolase_3	PF07859.13	44-209	13.87	2.1e-05
CSE	AT2G47630.1	AXE1	PF05448.12	63-123	13.07	1.6e-05
CSE	AT2G47630.1	Abhydrolase_2	PF02230.16	108-154	6.02	0.005
CSE	AT2G47630.1	Peptidase_S9	PF00326.21	139-190	10.55	0.00016
CSE	AT2G47630.1	DLH	PF01738.18	140-192	11.6	8.3e-05
CSE	AT2G47630.1	Abhydrolase_2	PF02230.16	143-202	10.05	0.0003
CSE	AT2G47630.1	FSH1	PF03959.13	157-194	16.67	2.5e-06
CSE	AT2G47630.1	Abhydrolase_1	PF00561.20	206-247	8.03	0.0011
CSE	AT2G47630.1	AXE1	PF05448.12	258-300	6.43	0.0017
PAL	AT3G10340.1	Lyase_aromatic	PF00221.19	1-460	518.35	8.7e-160
CAD	AT3G19450.1	ADH_zinc_N	PF00107.26	1-128	67.11	7.9e-22
CAD	AT3G19450.1	ADH_N	PF08240.12	2-109	92.43	8.2e-30
CAD	AT3G19450.1	2-Hacid_dh_C	PF02826.19	31-80	20.43	1.4e-07
CAD	AT3G19450.1	AlaDh_PNT_C	PF01262.21	33-101	21.53	6.3e-08
4CL	AT3G21230.1	AMP-binding_C	PF13193.6	1-76	54.76	2.4e-18
4CL	AT3G21230.1	AMP-binding	PF00501.28	11-422	356.44	2.7e-110
4CL	AT3G21240.1	AMP-binding_C	PF13193.6	1-76	61.31	1.5e-20
4CL	AT3G21240.1	AMP-binding	PF00501.28	4-422	372.74	2e-115
PAL	AT3G53260.1	Lyase_aromatic	PF00221.19	1-456	498.76	1.5e-153
CSE	AT3G55180.1	Hydrolase_4	PF12146.8	1-235	206	2.5e-64
CSE	AT3G55180.1	Abhydrolase_6	PF12697.7	1-214	32.88	4.9e-11
CSE	AT3G55180.1	Abhydrolase_1	PF00561.20	3-107	27.57	1.1e-09
CSE	AT3G55180.1	Peptidase_S9	PF00326.21	10-101	12.97	2.7e-05
CSE	AT3G55180.1	Peptidase_S9	PF00326.21	114-207	8.46	0.00065
CSE	AT3G55180.1	DLH	PF01738.18	139-195	12.84	3.1e-05
CSE	AT3G55180.1	Abhydrolase_2	PF02230.16	148-200	11.41	0.0001
CSE	AT3G55180.1	Abhydrolase_1	PF00561.20	206-233	5.17	0.0073
CSE	AT3G62860.1	Abhydrolase_6	PF12697.7	1-208	30.99	2.4e-10
CSE	AT3G62860.1	Hydrolase_4	PF12146.8	2-237	204.73	8.2e-64
CSE	AT3G62860.1	Abhydrolase_1	PF00561.20	3-198	33.81	1.8e-11
CSE	AT3G62860.1	Abhydrolase_2	PF02230.16	10-30	4.23	0.021
CSE	AT3G62860.1	Peptidase_S9	PF00326.21	10-100	19.02	5.1e-07
CSE	AT3G62860.1	DLH	PF01738.18	16-120	11.15	0.00014
CSE	AT3G62860.1	Abhydrolase_3	PF07859.13	44-209	15.91	5.9e-06
CSE	AT3G62860.1	Abhydrolase_2	PF02230.16	79-154	6.96	0.0031
CSE	AT3G62860.1	AXE1	PF05448.12	81-126	9.63	0.00021
CSE	AT3G62860.1	Esterase	PF00756.20	108-154	17.48	1.7e-06
CSE	AT3G62860.1	Peptidase_S9	PF00326.21	137-209	11.2	0.00013
CSE	AT3G62860.1	DLH	PF01738.18	140-193	7.84	0.0014
CSE	AT3G62860.1	Abhydrolase_2	PF02230.16	143-200	5.03	0.012
CSE	AT3G62860.1	AXE1	PF05448.12	248-299	5.48	0.0039
4CL	AT4G05160.1	AMP-binding_C	PF13193.6	1-76	54.72	2.5e-18
4CL	AT4G05160.1	AMP-binding	PF00501.28	3-422	349.38	3.7e-108
4CL	AT4G19010.1	AMP-binding_C	PF13193.6	2-76	58.02	1.5e-19
4CL	AT4G19010.1	AMP-binding	PF00501.28	7-422	333.61	1.5e-103
CCoAMT	AT4G26220.1	Methyltransf_24	PF13578.6	1-106	33.13	2.5e-11
CCoAMT	AT4G26220.1	Methyltransf_3	PF01596.17	2-211	289.83	2.3e-90
CCoAMT	AT4G26220.1	PCMT	PF01135.19	57-124	15.58	2.9e-06
CCoAMT	AT4G34050.1	Methyltransf_24	PF13578.6	1-105	35.31	3.1e-12
CCoAMT	AT4G34050.1	Methyltransf_3	PF01596.17	2-212	343.19	6.4e-107
CCoAMT	AT4G34050.1	RRM_2	PF04059.12	22-64	17.27	7e-07
CAD	AT4G34230.1	ADH_zinc_N	PF00107.26	1-128	72.86	1.2e-23
CAD	AT4G34230.1	ADH_zinc_N_2	PF13602.6	1-128	23.19	5.8e-08
CAD	AT4G34230.1	ADH_N	PF08240.12	2-109	92.45	7.3e-30
CAD	AT4G34230.1	F420_oxidored	PF03807.17	3-76	19.79	4.5e-07
CAD	AT4G34230.1	NAD_binding_2	PF03446.15	3-74	15.62	6.8e-06
CAD	AT4G34230.1	adh_short	PF00106.25	10-72	8.58	0.00059
CAD	AT4G34230.1	AlaDh_PNT_C	PF01262.21	33-109	25.66	3.1e-09
CAD	AT4G34230.1	2-Hacid_dh_C	PF02826.19	35-102	19.97	1.8e-07
CAD	AT4G34230.1	adh_short	PF00106.25	165-191	5.66	0.0046
F5H	AT4G36220.1	p450	PF00067.22	1-458	333.7	9.3e-104
CAD	AT4G37970.1	ADH_zinc_N	PF00107.26	1-129	61.07	3.5e-20
CAD	AT4G37970.1	ADH_zinc_N_2	PF13602.6	1-128	20.04	3.6e-07
CAD	AT4G37970.1	ADH_N	PF08240.12	2-109	95.91	4.1e-31
CAD	AT4G37970.1	NAD_binding_7	PF13241.6	7-65	15.46	6.1e-06
CAD	AT4G37970.1	2-Hacid_dh_C	PF02826.19	30-73	20.16	1e-07
CAD	AT4G37980.1	ADH_zinc_N	PF00107.26	1-127	74.3	6.1e-24
CAD	AT4G37980.1	ADH_N	PF08240.12	2-108	92.43	1.1e-29
CAD	AT4G37980.1	NAD_binding_2	PF03446.15	2-67	14.97	1.6e-05
CAD	AT4G37980.1	2-Hacid_dh_C	PF02826.19	26-76	23.99	1.5e-08
CAD	AT4G37980.1	AlaDh_PNT_C	PF01262.21	30-100	21.76	7e-08
CAD	AT4G37990.1	ADH_zinc_N	PF00107.26	1-127	76.89	5.2e-25
CAD	AT4G37990.1	ADH_zinc_N_2	PF13602.6	1-127	17.82	2.1e-06
CAD	AT4G37990.1	ADH_N	PF08240.12	2-108	95.69	5.6e-31
CAD	AT4G37990.1	2-Hacid_dh_C	PF02826.19	26-74	21.65	4.2e-08
CAD	AT4G37990.1	AlaDh_PNT_C	PF01262.21	30-103	19.89	1.4e-07
CAD	AT4G39330.1	ADH_zinc_N	PF00107.26	1-129	58.68	1.9e-19
CAD	AT4G39330.1	ADH_zinc_N_2	PF13602.6	1-126	18.99	7.7e-07
CAD	AT4G39330.1	ADH_N	PF08240.12	2-107	94.2	1.4e-30
CAD	AT4G39330.1	2-Hacid_dh_C	PF02826.19	26-74	22.56	1.9e-08
PAL	AT5G04230.1	Lyase_aromatic	PF00221.19	1-459	504.31	4.7e-155
F5H	AT5G04330.1	p450	PF00067.22	1-450	318.64	3.5e-99
CSE	AT5G16120.1	Hydrolase_4	PF12146.8	2-238	219.08	2.5e-68
CSE	AT5G16120.1	Abhydrolase_1	PF00561.20	2-121	28.61	5.1e-10
CSE	AT5G16120.1	Abhydrolase_6	PF12697.7	3-216	47.48	1.7e-15
CSE	AT5G16120.1	Abhydrolase_2	PF02230.16	10-31	11.26	0.00011
CSE	AT5G16120.1	Peptidase_S9	PF00326.21	45-99	10.63	0.00014
CSE	AT5G16120.1	Peptidase_S9	PF00326.21	94-208	15.36	5e-06
CSE	AT5G16120.1	Abhydrolase_2	PF02230.16	108-140	8.96	0.00057
CSE	AT5G16120.1	Esterase	PF00756.20	109-153	19.35	3.4e-07
CSE	AT5G16120.1	DLH	PF01738.18	137-194	18.92	4.3e-07
CSE	AT5G16120.1	FSH1	PF03959.13	138-197	20.86	1.2e-07
CSE	AT5G16120.1	Abhydrolase_2	PF02230.16	151-201	6.66	0.0029
CSE	AT5G16120.1	Abhydrolase_1	PF00561.20	206-254	14.75	8.7e-06
HCT	AT5G48930.1	Transferase	PF02458.15	1-429	343.55	8.1e-107
COMT	AT5G54160.1	Dimerisation	PF08100.11	1-51	80.34	1.6e-26
COMT	AT5G54160.1	Methyltransf_2	PF00891.18	1-210	271.69	6.8e-85
COMT	AT5G54160.1	Methyltransf_PK	PF05891.12	122-163	18.54	2.4e-07
HCT	AT5G57840.1	Transferase	PF02458.15	1-432	303.62	1.1e-94
4CL	AT5G63380.1	AMP-binding_C	PF13193.6	1-76	58.36	1.2e-19
4CL	AT5G63380.1	AMP-binding	PF00501.28	13-422	316.05	3.3e-98
4CL	EVM0000140.1	AMP-binding_C	PF13193.6	1-76	51.33	2.9e-17
4CL	EVM0000140.1	AMP-binding	PF00501.28	17-422	322.9	4.1e-100
C4H	EVM0000490.1	p450	PF00067.22	1-457	355.24	2.7e-110
CSE	EVM0001247.1	Hydrolase_4	PF12146.8	1-61	39.47	1.5e-13
CSE	EVM0001247.1	Abhydrolase_1	PF00561.20	3-47	8.45	0.00056
CSE	EVM0001247.1	Abhydrolase_6	PF12697.7	3-42	12.31	7.4e-05
CSE	EVM0001247.1	DLH	PF01738.18	8-53	9.7	0.00022
CSE	EVM0001247.1	Peptidase_S15	PF02129.18	52-83	12.36	3.5e-05
CSE	EVM0001247.1	Abhydrolase_1	PF00561.20	132-252	13.44	1.7e-05
CSE	EVM0001247.1	DLH	PF01738.18	139-195	8.05	0.00071
CSE	EVM0001247.1	Hydrolase_4	PF12146.8	145-238	69.33	1.1e-22
CSE	EVM0001247.1	Peptidase_S15	PF02129.18	221-253	5.92	0.0032
HCT	EVM0001438.1	Transferase	PF02458.15	1-428	388.46	1.9e-120
HCT	EVM0001777.1	Transferase	PF02458.15	1-162	115.19	1.6e-37
HCT	EVM0001777.1	Transferase	PF02458.15	360-423	35.54	2.4e-13
HCT	EVM0001967.1	Transferase	PF02458.15	1-185	136.74	4.7e-44
HCT	EVM0001967.1	Transferase	PF02458.15	256-432	82.38	1.5e-27
COMT	EVM0002041.1	Dimerisation	PF08100.11	1-51	87.29	1.4e-28
COMT	EVM0002041.1	Methyltransf_2	PF00891.18	1-210	266.53	3.2e-83
CAD	EVM0002117.1	FAD_binding_4	PF01565.23	1-136	92.73	1.7e-30
CAD	EVM0002117.1	BBE	PF08031.12	1-46	77.06	9.1e-26
CAD	EVM0002442.1	BBE	PF08031.12	1-43	65.13	4.8e-22
CAD	EVM0002442.1	BBE	PF08031.12	1-46	74.41	6.1e-25
HCT	EVM0002732.1	Transferase	PF02458.15	1-431	391.16	2.9e-121
COMT	EVM0002770.1	Dimerisation	PF08100.11	1-51	71.08	1.3e-23
COMT	EVM0002770.1	Methyltransf_2	PF00891.18	1-210	241.35	1.3e-75
COMT	EVM0002770.1	Dimerisation2	PF16864.5	4-84	18.34	3.7e-07
HCT	EVM0002967.1	Transferase	PF02458.15	4-433	175.5	8e-56
HCT	EVM0003414.1	Transferase	PF02458.15	3-383	285.09	4.4e-89
CAD	EVM0003589.1	ADH_zinc_N	PF00107.26	1-129	54.16	4.8e-18
CAD	EVM0003589.1	ADH_zinc_N_2	PF13602.6	1-125	32.15	6.6e-11
CAD	EVM0003589.1	ADH_N	PF08240.12	2-108	80.61	2.3e-26
CAD	EVM0003589.1	Glu_dehyd_C	PF16912.5	31-139	16.33	1.7e-06
CAD	EVM0003589.1	AlaDh_PNT_C	PF01262.21	32-99	14.96	3.9e-06
CAD	EVM0003589.1	2-Hacid_dh_C	PF02826.19	33-76	21.42	4.2e-08
COMT	EVM0003615.1	Dimerisation	PF08100.11	2-50	51.53	1.2e-17
COMT	EVM0003615.1	Methyltransf_2	PF00891.18	5-210	217.84	1.6e-68
HCT	EVM0003674.1	Transferase	PF02458.15	4-433	246.28	2.7e-77
HCT	EVM0003968.1	Transferase	PF02458.15	1-432	346.29	1.2e-107
CAD	EVM0004002.1	BBE	PF08031.12	1-46	82.15	2.3e-27
CAD	EVM0004002.1	FAD_binding_4	PF01565.23	22-137	65.78	3.6e-22
HCT	EVM0004145.1	Transferase	PF02458.15	2-433	249.81	4.5e-78
HCT	EVM0004336.1	Transferase	PF02458.15	2-433	421.97	2.6e-130
C4H	EVM0004400.1	p450	PF00067.22	41-459	352.51	5.5e-109
CCoAMT	EVM0004533.1	Methyltransf_24	PF13578.6	1-106	42.01	4.2e-14
CCoAMT	EVM0004533.1	Methyltransf_3	PF01596.17	2-211	337.62	5.4e-105
CCoAMT	EVM0004533.1	Methyltransf_31	PF13847.6	10-114	20.03	1.3e-07
CCoAMT	EVM0004533.1	CmcI	PF04989.12	14-121	15.45	3.1e-06
HCT	EVM0004725.1	Transferase	PF02458.15	215-416	100.72	4e-33
CCoAMT	EVM0005583.1	Methyltransf_24	PF13578.6	1-105	35.4	2.9e-12
CCoAMT	EVM0005583.1	Methyltransf_3	PF01596.17	2-212	353	6.4e-110
HCT	EVM0006406.1	Transferase	PF02458.15	2-433	280.25	1.3e-87
CSE	EVM0006481.1	Hydrolase_4	PF12146.8	2-74	59.13	1e-19
CSE	EVM0006481.1	Abhydrolase_1	PF00561.20	3-64	20.48	8.6e-08
CSE	EVM0006481.1	Peptidase_S9	PF00326.21	82-209	16.53	1.2e-06
CSE	EVM0006481.1	Hydrolase_4	PF12146.8	151-237	68.98	1e-22
CSE	EVM0006481.1	Abhydrolase_1	PF00561.20	206-238	4.08	0.0087
CAD	EVM0006590.1	FAD_binding_4	PF01565.23	1-136	94.54	4.8e-31
CAD	EVM0006590.1	BBE	PF08031.12	1-46	73.48	1.2e-24
CAD	EVM0007275.1	FAD_binding_4	PF01565.23	1-136	83.35	1.4e-27
CAD	EVM0007275.1	BBE	PF08031.12	1-46	75.21	3.4e-25
COMT	EVM0007665.1	Dimerisation	PF08100.11	2-50	46.64	4.1e-16
COMT	EVM0007665.1	Methyltransf_2	PF00891.18	3-210	183.54	4.9e-58
4CL	EVM0007823.1	AMP-binding_C	PF13193.6	1-76	55.5	9.5e-19
4CL	EVM0007823.1	AMP-binding	PF00501.28	2-422	348.48	4.7e-108
CAD	EVM0007936.1	ADH_zinc_N	PF00107.26	1-129	58.28	2.5e-19
CAD	EVM0007936.1	ADH_zinc_N_2	PF13602.6	1-125	27.88	1.4e-09
CAD	EVM0007936.1	ADH_N	PF08240.12	2-108	90.62	1.8e-29
CAD	EVM0007936.1	Glu_dehyd_C	PF16912.5	29-139	15.94	2.2e-06
CAD	EVM0007936.1	AlaDh_PNT_C	PF01262.21	32-99	22.97	1.4e-08
CAD	EVM0007936.1	2-Hacid_dh_C	PF02826.19	34-76	22.47	2e-08
C3H	EVM0008076.1	p450	PF00067.22	138-452	261.12	9.7e-82
CCR	EVM0008225.1	adh_short	PF00106.25	1-71	19.09	3.5e-07
CCR	EVM0008225.1	NmrA	PF05368.13	1-105	44.82	5.3e-15
CCR	EVM0008225.1	Polysacc_synt_2	PF02719.15	1-132	29.25	2.3e-10
CCR	EVM0008225.1	Epimerase	PF01370.21	1-231	103.7	5.2e-33
CCR	EVM0008225.1	NAD_binding_4	PF07993.12	1-209	40.96	6.3e-14
CCR	EVM0008225.1	NAD_binding_10	PF13460.6	1-144	71.5	4e-23
CCR	EVM0008225.1	3Beta_HSD	PF01073.19	2-228	78.82	1.6e-25
CCR	EVM0008225.1	GDP_Man_Dehyd	PF16363.5	2-261	60.47	9e-20
CCR	EVM0008225.1	KR	PF08659.10	3-144	25.56	5e-09
CAD	EVM0008422.1	BBE	PF08031.12	1-46	83.85	6.9e-28
CAD	EVM0008422.1	FAD_binding_4	PF01565.23	2-137	68.12	6.9e-23
C4H	EVM0009174.1	p450	PF00067.22	1-457	288.55	4.6e-90
HCT	EVM0009326.1	Transferase	PF02458.15	3-205	180.53	4.8e-57
HCT	EVM0009326.1	Transferase	PF02458.15	249-433	136.07	1.5e-43
COMT	EVM0010107.1	Dimerisation	PF08100.11	1-51	65.62	9.7e-22
COMT	EVM0010107.1	Methyltransf_2	PF00891.18	2-182	164.03	9.2e-52
CAD	EVM0010129.1	ADH_zinc_N	PF00107.26	1-127	45.05	2.6e-15
CAD	EVM0010129.1	ADH_zinc_N_2	PF13602.6	1-126	27.53	1.5e-09
CAD	EVM0010129.1	ADH_N	PF08240.12	2-109	89.12	4.4e-29
CAD	EVM0010129.1	AlaDh_PNT_C	PF01262.21	32-99	15	3.2e-06
CAD	EVM0010129.1	2-Hacid_dh_C	PF02826.19	35-74	21.71	2.9e-08
C4H	EVM0010140.1	p450	PF00067.22	1-459	373.32	1.8e-115
COMT	EVM0010141.1	Dimerisation	PF08100.11	1-51	71.5	7e-24
COMT	EVM0010141.1	Methyltransf_2	PF00891.18	4-89	75.02	8.1e-25
COMT	EVM0010141.1	Dimerisation2	PF16864.5	14-84	16.36	1.1e-06
COMT	EVM0010141.1	Methyltransf_2	PF00891.18	111-210	85.99	3.6e-28
CAD	EVM0010267.1	ADH_zinc_N	PF00107.26	1-38	17.61	4.8e-07
CAD	EVM0010267.1	ADH_N	PF08240.12	2-108	86.89	1.3e-28
CAD	EVM0010267.1	2-Hacid_dh_C	PF02826.19	33-73	21.56	1.9e-08
COMT	EVM0010280.1	Dimerisation	PF08100.11	1-51	65.5	1.2e-21
COMT	EVM0010280.1	Methyltransf_2	PF00891.18	1-210	184.46	6e-58
COMT	EVM0010280.1	Methyltransf_23	PF13489.6	25-161	16.4	2.4e-06
CAD	EVM0010643.1	ADH_zinc_N	PF00107.26	1-127	63.17	1.4e-20
CAD	EVM0010643.1	ADH_N	PF08240.12	2-108	93.62	3.8e-30
CAD	EVM0010643.1	ADH_zinc_N_2	PF13602.6	2-126	17.91	3e-06
CAD	EVM0010643.1	2-Hacid_dh_C	PF02826.19	34-79	24.34	9.9e-09
CAD	EVM0010647.1	BBE	PF08031.12	1-46	78.35	3.6e-26
CAD	EVM0010647.1	FAD_binding_4	PF01565.23	86-136	26.76	4e-10
PAL	EVM0011011.1	Lyase_aromatic	PF00221.19	79-459	442.24	1.1e-136
COMT	EVM0011170.1	Dimerisation	PF08100.11	1-51	80.4	1.6e-26
COMT	EVM0011170.1	Methyltransf_2	PF00891.18	1-210	279.62	2.6e-87
COMT	EVM0011170.1	Methyltransf_PK	PF05891.12	122-162	16.21	1.3e-06
4CL	EVM0011240.1	AMP-binding_C	PF13193.6	1-76	53.54	3.9e-18
4CL	EVM0011240.1	AMP-binding	PF00501.28	3-422	378.93	2.7e-117
CCoAMT	EVM0011297.1	Methyltransf_24	PF13578.6	1-105	31.39	5.1e-11
CCoAMT	EVM0011297.1	Methyltransf_3	PF01596.17	2-212	345.86	9.8e-108
COMT	EVM0012632.1	Dimerisation	PF08100.11	1-51	86.73	1.6e-28
COMT	EVM0012632.1	Methyltransf_2	PF00891.18	1-210	239.46	5e-75
CAD	EVM0012929.1	FAD_binding_4	PF01565.23	1-136	98.1	3.9e-32
CAD	EVM0012929.1	BBE	PF08031.12	1-46	69.26	2.5e-23
CSE	EVM0012984.1	Hydrolase_4	PF12146.8	1-235	203.44	1.2e-63
CSE	EVM0012984.1	Abhydrolase_6	PF12697.7	2-156	24.33	1.6e-08
CSE	EVM0012984.1	Abhydrolase_1	PF00561.20	3-116	30.51	1.1e-10
CSE	EVM0012984.1	Peptidase_S9	PF00326.21	9-100	13.63	1.3e-05
CSE	EVM0012984.1	Esterase	PF00756.20	113-153	18.74	4.1e-07
CSE	EVM0012984.1	Peptidase_S9	PF00326.21	141-207	5.38	0.0044
CSE	EVM0012984.1	Abhydrolase_1	PF00561.20	206-233	5.11	0.0059
HCT	EVM0013042.1	Transferase	PF02458.15	1-432	355.42	4e-110
CAD	EVM0013420.1	FAD_binding_4	PF01565.23	1-136	93.61	9.4e-31
CAD	EVM0013420.1	BBE	PF08031.12	1-46	73.84	9.2e-25
CSE	EVM0013463.1	Abhydrolase_6	PF12697.7	1-215	44.71	1.4e-14
CSE	EVM0013463.1	Hydrolase_4	PF12146.8	3-238	215.53	3.8e-67
CSE	EVM0013463.1	Abhydrolase_1	PF00561.20	5-254	41.1	9.6e-14
CSE	EVM0013463.1	Abhydrolase_2	PF02230.16	6-31	5.82	0.0064
CSE	EVM0013463.1	Peptidase_S9	PF00326.21	67-99	7.32	0.0018
CSE	EVM0013463.1	Abhydrolase_2	PF02230.16	108-142	7.59	0.0018
CSE	EVM0013463.1	Esterase	PF00756.20	114-151	15.97	4.5e-06
CSE	EVM0013463.1	Peptidase_S9	PF00326.21	141-207	10.05	0.00026
CSE	EVM0013463.1	Abhydrolase_2	PF02230.16	155-203	4.63	0.015
HCT	EVM0013500.1	Transferase	PF02458.15	1-431	254.53	8.3e-80
CSE	EVM0013662.1	Abhydrolase_1	PF00561.20	1-124	34.74	7.7e-12
CSE	EVM0013662.1	Hydrolase_4	PF12146.8	3-238	216.18	2.2e-67
CSE	EVM0013662.1	Abhydrolase_6	PF12697.7	4-215	47.23	2.2e-15
CSE	EVM0013662.1	Thioesterase	PF00975.20	6-83	16.23	4.7e-06
CSE	EVM0013662.1	Abhydrolase_2	PF02230.16	9-31	5.49	0.0073
CSE	EVM0013662.1	Abhydrolase_2	PF02230.16	108-143	8.76	0.00073
CSE	EVM0013662.1	Abhydrolase_2	PF02230.16	154-203	4.27	0.017
CSE	EVM0013662.1	Abhydrolase_1	PF00561.20	192-254	15.75	4.8e-06
HCT	EVM0013984.1	Transferase	PF02458.15	3-430	358.7	2e-111
HCT	EVM0013987.1	Transferase	PF02458.15	2-433	419.99	1e-129
HCT	EVM0014091.1	Transferase	PF02458.15	1-433	241.27	8.8e-76
HCT	EVM0014233.1	Transferase	PF02458.15	1-295	159.09	7.7e-51
HCT	EVM0014233.1	Transferase	PF02458.15	325-431	57.53	5.1e-20
HCT	EVM0014271.1	Transferase	PF02458.15	1-433	236.22	3e-74
HCT	EVM0014594.1	Transferase	PF02458.15	2-433	240.51	1.5e-75
PAL	EVM0015661.1	Lyase_aromatic	PF00221.19	1-462	505.19	8.6e-156
F5H	EVM0015705.1	p450	PF00067.22	1-457	292.54	2.9e-91
PAL	EVM0015869.1	Lyase_aromatic	PF00221.19	1-459	511.32	1.2e-157
CSE	EVM0016045.1	Hydrolase_4	PF12146.8	2-238	208.34	6e-65
CSE	EVM0016045.1	Abhydrolase_1	PF00561.20	2-114	22.86	3.5e-08
CSE	EVM0016045.1	Abhydrolase_6	PF12697.7	3-217	40.9	2.1e-13
CSE	EVM0016045.1	Abhydrolase_2	PF02230.16	9-28	11.04	0.00016
CSE	EVM0016045.1	Peptidase_S9	PF00326.21	41-106	14.09	1.5e-05
CSE	EVM0016045.1	Abhydrolase_3	PF07859.13	45-209	16.11	4.7e-06
CSE	EVM0016045.1	Abhydrolase_2	PF02230.16	108-140	5.27	0.0094
CSE	EVM0016045.1	Esterase	PF00756.20	110-154	16.36	3.4e-06
CSE	EVM0016045.1	Peptidase_S9	PF00326.21	114-209	10.79	0.00015
CSE	EVM0016045.1	DLH	PF01738.18	135-194	12.22	5.9e-05
CSE	EVM0016045.1	Abhydrolase_2	PF02230.16	154-201	5.42	0.0085
CSE	EVM0016045.1	FSH1	PF03959.13	156-191	14.46	1.3e-05
CSE	EVM0016045.1	Abhydrolase_1	PF00561.20	206-254	13.73	2.2e-05
4CL	EVM0016375.1	AMP-binding_C	PF13193.6	1-76	56.88	3.5e-19
4CL	EVM0016375.1	AMP-binding	PF00501.28	2-422	341.54	6e-106
C4H	EVM0016515.1	p450	PF00067.22	1-455	356.88	8.7e-111
CCR	EVM0016663.1	adh_short	PF00106.25	1-71	20.28	1.7e-07
CCR	EVM0016663.1	NmrA	PF05368.13	1-105	41.28	7.1e-14
CCR	EVM0016663.1	Polysacc_synt_2	PF02719.15	1-132	27.57	8.4e-10
CCR	EVM0016663.1	Epimerase	PF01370.21	1-231	99.17	1.4e-31
CCR	EVM0016663.1	NAD_binding_4	PF07993.12	1-209	40.1	1.3e-13
CCR	EVM0016663.1	NAD_binding_10	PF13460.6	1-146	70.25	1.1e-22
CCR	EVM0016663.1	3Beta_HSD	PF01073.19	2-228	73.62	7e-24
CCR	EVM0016663.1	GDP_Man_Dehyd	PF16363.5	2-261	52.32	3e-17
CCR	EVM0016663.1	KR	PF08659.10	3-145	26.52	2.8e-09
F5H	EVM0019012.1	p450	PF00067.22	1-457	278	7.4e-87
CSE	EVM0019134.1	Hydrolase_4	PF12146.8	2-238	206.99	1.3e-64
CSE	EVM0019134.1	Abhydrolase_1	PF00561.20	2-254	30.88	1e-10
CSE	EVM0019134.1	Abhydrolase_6	PF12697.7	3-217	40.03	3.2e-13
CSE	EVM0019134.1	Peptidase_S9	PF00326.21	10-108	16.66	2e-06
CSE	EVM0019134.1	Abhydrolase_2	PF02230.16	12-28	9.96	0.00028
CSE	EVM0019134.1	Abhydrolase_3	PF07859.13	45-209	16.08	3.9e-06
CSE	EVM0019134.1	Abhydrolase_2	PF02230.16	108-139	4.92	0.0099
CSE	EVM0019134.1	Peptidase_S9	PF00326.21	114-209	9.97	0.00022
CSE	EVM0019134.1	Esterase	PF00756.20	116-154	16.25	3e-06
CSE	EVM0019134.1	DLH	PF01738.18	135-194	12.23	4.8e-05
CSE	EVM0019134.1	Abhydrolase_2	PF02230.16	154-201	5.36	0.0072
HCT	EVM0019452.1	Transferase	PF02458.15	2-431	382.38	2.6e-118
COMT	EVM0019492.1	Dimerisation	PF08100.11	1-51	68.87	6.2e-23
COMT	EVM0019492.1	Methyltransf_2	PF00891.18	1-210	243.39	3.1e-76
COMT	EVM0019492.1	Dimerisation2	PF16864.5	4-84	18.57	3.1e-07
CAD	EVM0020154.1	ADH_zinc_N	PF00107.26	1-128	62.12	2.2e-20
CAD	EVM0020154.1	ADH_zinc_N_2	PF13602.6	1-126	19.98	5.1e-07
CAD	EVM0020154.1	ADH_N	PF08240.12	2-108	93.23	3.7e-30
CAD	EVM0020154.1	2-Hacid_dh_C	PF02826.19	34-102	23.08	1.7e-08
4CL	EVM0020258.1	AMP-binding_C	PF13193.6	1-76	63.59	2.8e-21
4CL	EVM0020258.1	AMP-binding	PF00501.28	3-422	376.43	1.5e-116
CCR	EVM0020747.1	adh_short	PF00106.25	1-71	20.2	1.6e-07
CCR	EVM0020747.1	NmrA	PF05368.13	1-103	45.59	3.1e-15
CCR	EVM0020747.1	Polysacc_synt_2	PF02719.15	1-132	32.64	2.2e-11
CCR	EVM0020747.1	Epimerase	PF01370.21	1-231	98.65	1.8e-31
CCR	EVM0020747.1	NAD_binding_4	PF07993.12	1-209	40.69	7.5e-14
CCR	EVM0020747.1	NAD_binding_10	PF13460.6	1-144	76.27	1.4e-24
CCR	EVM0020747.1	KR	PF08659.10	2-142	28.46	6.5e-10
CCR	EVM0020747.1	3Beta_HSD	PF01073.19	2-227	73.31	7.9e-24
CCR	EVM0020747.1	GDP_Man_Dehyd	PF16363.5	2-262	58.1	4.8e-19
HCT	EVM0021412.1	Transferase	PF02458.15	1-45	23.41	1.1e-09
HCT	EVM0021412.1	Transferase	PF02458.15	76-308	123.98	3.5e-40
HCT	EVM0021412.1	Transferase	PF02458.15	370-430	28.1	4.3e-11
4CL	EVM0021582.1	AMP-binding_C	PF13193.6	1-76	59.96	3.9e-20
4CL	EVM0021582.1	AMP-binding	PF00501.28	3-422	378.63	3.3e-117
PAL	EVM0021996.1	Lyase_aromatic	PF00221.19	1-459	510.01	3e-157
CAD	EVM0022045.1	ADH_zinc_N	PF00107.26	1-129	64.5	3e-21
CAD	EVM0022045.1	ADH_zinc_N_2	PF13602.6	1-126	23.72	2.6e-08
CAD	EVM0022045.1	ADH_N	PF08240.12	2-108	93.2	2.8e-30
CAD	EVM0022045.1	2-Hacid_dh_C	PF02826.19	28-74	24.78	4e-09
CAD	EVM0022045.1	AlaDh_PNT_C	PF01262.21	31-109	15.11	3.5e-06
CAD	EVM0022108.1	FAD_binding_4	PF01565.23	1-136	88.51	3.5e-29
CAD	EVM0022108.1	BBE	PF08031.12	1-46	84.07	5.9e-28
CAD	EVM0022108.1	FAD_binding_4	PF01565.23	73-107	1.34	0.028
F5H	EVM0022299.1	p450	PF00067.22	1-458	341.44	1.7e-105
HCT	EVM0022583.1	Transferase	PF02458.15	1-74	48.7	2.4e-17
HCT	EVM0022583.1	Transferase	PF02458.15	130-433	141.16	2.1e-45
HCT	EVM0022944.1	Transferase	PF02458.15	1-432	245	6.5e-77
HCT	EVM0023136.1	Transferase	PF02458.15	26-433	244.02	1.3e-76
HCT	EVM0023625.1	Transferase	PF02458.15	215-431	117.04	4.4e-38
HCT	EVM0023652.1	Transferase	PF02458.15	3-430	357.93	3.5e-111
COMT	EVM0023713.1	Dimerisation	PF08100.11	1-51	65.5	1.2e-21
COMT	EVM0023713.1	Methyltransf_2	PF00891.18	1-210	184.46	6e-58
COMT	EVM0023713.1	Methyltransf_23	PF13489.6	25-161	16.4	2.4e-06
CSE	EVM0023845.1	Hydrolase_4	PF12146.8	1-187	143.27	2.4e-45
CSE	EVM0023845.1	Abhydrolase_6	PF12697.7	2-113	25.98	4.2e-09
CSE	EVM0023845.1	Abhydrolase_1	PF00561.20	3-107	29.16	2.3e-10
CSE	EVM0023845.1	Hydrolase_4	PF12146.8	210-235	15.72	2.2e-06
CAD	EVM0024101.1	ADH_zinc_N	PF00107.26	1-129	54.07	5.1e-18
CAD	EVM0024101.1	ADH_zinc_N_2	PF13602.6	1-125	32.06	7e-11
CAD	EVM0024101.1	ADH_N	PF08240.12	2-86	75.52	8.9e-25
CAD	EVM0024101.1	Glu_dehyd_C	PF16912.5	31-139	16.24	1.8e-06
CAD	EVM0024101.1	AlaDh_PNT_C	PF01262.21	32-99	14.89	4.1e-06
CAD	EVM0024101.1	2-Hacid_dh_C	PF02826.19	33-76	21.35	4.4e-08
CCoAMT	EVM0024282.1	Methyltransf_24	PF13578.6	1-106	41.17	6.2e-14
CCoAMT	EVM0024282.1	Methyltransf_3	PF01596.17	2-211	334.7	3.4e-104
CCoAMT	EVM0024282.1	Methyltransf_31	PF13847.6	10-114	21.51	3.5e-08
CCR	EVM0024663.1	adh_short	PF00106.25	1-71	18.17	6.8e-07
CCR	EVM0024663.1	Polysacc_synt_2	PF02719.15	1-128	29.4	2.1e-10
CCR	EVM0024663.1	NmrA	PF05368.13	1-103	48.33	4.5e-16
CCR	EVM0024663.1	Epimerase	PF01370.21	1-131	68.3	3.4e-22
CCR	EVM0024663.1	NAD_binding_4	PF07993.12	1-150	23.97	9.5e-09
CCR	EVM0024663.1	NAD_binding_10	PF13460.6	1-108	71.14	5.2e-23
CCR	EVM0024663.1	KR	PF08659.10	2-145	26.59	2.4e-09
CCR	EVM0024663.1	3Beta_HSD	PF01073.19	2-122	60.12	8.2e-20
CCR	EVM0024663.1	GDP_Man_Dehyd	PF16363.5	2-144	47.28	9.3e-16
CAD	EVM0024874.1	ADH_zinc_N	PF00107.26	1-128	78.88	1.8e-25
CAD	EVM0024874.1	ADH_zinc_N_2	PF13602.6	1-128	23.2	6.4e-08
CAD	EVM0024874.1	ADH_N	PF08240.12	2-108	96.58	4.2e-31
CAD	EVM0024874.1	F420_oxidored	PF03807.17	3-73	16.8	4.3e-06
CAD	EVM0024874.1	NAD_binding_2	PF03446.15	3-65	15.76	6.8e-06
CAD	EVM0024874.1	2-Hacid_dh_C	PF02826.19	29-96	22.96	2.4e-08
CAD	EVM0024874.1	AlaDh_PNT_C	PF01262.21	33-102	22.89	2.4e-08
CSE	EVM0026316.1	Hydrolase_4	PF12146.8	2-237	199.76	1.8e-62
CSE	EVM0026316.1	Abhydrolase_6	PF12697.7	2-203	33.37	3.1e-11
CSE	EVM0026316.1	Abhydrolase_1	PF00561.20	3-130	30.29	1.4e-10
CSE	EVM0026316.1	Peptidase_S9	PF00326.21	15-100	15.72	3.5e-06
CSE	EVM0026316.1	Abhydrolase_2	PF02230.16	108-154	8.15	0.0009
CSE	EVM0026316.1	Esterase	PF00756.20	110-189	18.86	4.3e-07
CSE	EVM0026316.1	Peptidase_S9	PF00326.21	136-209	12.56	3.2e-05
CSE	EVM0026316.1	Abhydrolase_2	PF02230.16	143-202	7.87	0.0011
CSE	EVM0026316.1	Abhydrolase_1	PF00561.20	206-244	3.14	0.027
CSE	EVM0026617.1	Abhydrolase_6	PF12697.7	1-203	28.38	1.3e-09
CSE	EVM0026617.1	Hydrolase_4	PF12146.8	2-236	207.58	9.3e-65
CSE	EVM0026617.1	Abhydrolase_1	PF00561.20	3-113	30.05	2.1e-10
CSE	EVM0026617.1	Abhydrolase_2	PF02230.16	11-31	4.48	0.015
CSE	EVM0026617.1	Peptidase_S9	PF00326.21	27-100	16.62	2.3e-06
CSE	EVM0026617.1	Esterase	PF00756.20	101-154	20.67	1.5e-07
CSE	EVM0026617.1	Abhydrolase_2	PF02230.16	107-154	8.39	0.00095
CSE	EVM0026617.1	FSH1	PF03959.13	109-197	20.63	1.5e-07
CSE	EVM0026617.1	Abhydrolase_2	PF02230.16	142-201	13.17	3.3e-05
CSE	EVM0026617.1	Peptidase_S9	PF00326.21	142-208	14.19	1.3e-05
CSE	EVM0026617.1	Abhydrolase_1	PF00561.20	206-239	7.92	0.0012
C4H	EVM0027270.1	p450	PF00067.22	1-459	398.92	3.1e-123
HCT	EVM0027494.1	Transferase	PF02458.15	1-23	2.54	0.0025
HCT	EVM0027494.1	Transferase	PF02458.15	55-170	86.75	6.9e-29
HCT	EVM0027494.1	Transferase	PF02458.15	263-432	77.63	4e-26
F5H	EVM0027632.1	p450	PF00067.22	1-457	316.66	1.4e-98
COMT	EVM0028023.1	Methyltransf_2	PF00891.18	1-210	222.16	5e-70
COMT	EVM0028023.1	Bin3	PF06859.12	9-70	14.85	3.6e-06
4CL	EVM0028243.1	AMP-binding_C	PF13193.6	1-76	51.33	2.9e-17
4CL	EVM0028243.1	AMP-binding	PF00501.28	17-422	322.64	4.9e-100
CCoAMT	EVM0028744.1	Methyltransf_24	PF13578.6	1-105	34.56	5.3e-12
CCoAMT	EVM0028744.1	Methyltransf_3	PF01596.17	2-212	346.73	5.3e-108
HCT	EVM0029250.1	Transferase	PF02458.15	133-430	179.55	4.7e-57
4CL	EVM0029435.1	AMP-binding_C	PF13193.6	1-76	58.74	9.2e-20
4CL	EVM0029435.1	AMP-binding	PF00501.28	4-422	359.5	2.1e-111
4CL	EVM0030039.1	AMP-binding	PF00501.28	7-377	257.62	1.8e-80
F5H	EVM0030176.1	p450	PF00067.22	1-458	344.94	3.6e-107
HCT	EVM0030243.1	Transferase	PF02458.15	2-433	231.66	1.5e-72
CAD	EVM0030414.1	ADH_zinc_N	PF00107.26	1-127	63.28	1.3e-20
CAD	EVM0030414.1	ADH_N	PF08240.12	2-108	93.73	3.6e-30
CAD	EVM0030414.1	ADH_zinc_N_2	PF13602.6	2-126	18.01	2.8e-06
CAD	EVM0030414.1	AlaDh_PNT_C	PF01262.21	27-100	15.66	4.4e-06
CAD	EVM0030414.1	2-Hacid_dh_C	PF02826.19	33-79	24.03	1.2e-08
CSE	EVM0030415.1	Hydrolase_4	PF12146.8	1-190	140.74	9.7e-45
CSE	EVM0030415.1	Abhydrolase_6	PF12697.7	2-97	29.56	2.2e-10
CSE	EVM0030415.1	Abhydrolase_1	PF00561.20	3-110	30.2	7.4e-11
CSE	EVM0030415.1	Hydrolase_4	PF12146.8	210-235	15.38	1.9e-06
4CL	EVM0030567.1	AMP-binding_C	PF13193.6	1-76	53.53	5.9e-18
4CL	EVM0030567.1	AMP-binding	PF00501.28	17-422	323.7	2.3e-100
PAL	EVM0031500.1	Lyase_aromatic	PF00221.19	1-460	502.72	4.8e-155
COMT	EVM0033064.1	Dimerisation	PF08100.11	1-51	84.05	1.1e-27
COMT	EVM0033064.1	Methyltransf_2	PF00891.18	1-210	279.35	3.1e-87
COMT	EVM0033064.1	Methyltransf_PK	PF05891.12	122-162	17.2	6.3e-07
CSE	EVM0033481.1	Hydrolase_4	PF12146.8	1-235	205.9	2.4e-64
CSE	EVM0033481.1	Abhydrolase_6	PF12697.7	2-156	25.4	8.4e-09
CSE	EVM0033481.1	Abhydrolase_1	PF00561.20	3-116	26.94	1.5e-09
CSE	EVM0033481.1	Peptidase_S9	PF00326.21	9-100	15.09	5.4e-06
CSE	EVM0033481.1	Esterase	PF00756.20	110-152	18.29	6.4e-07
CSE	EVM0033481.1	Peptidase_S9	PF00326.21	142-206	6.13	0.003
HCT	EVM0033739.1	Transferase	PF02458.15	2-377	327.08	1.6e-101
CCR	EVM0034951.1	adh_short	PF00106.25	1-71	19.35	2.9e-07
CCR	EVM0034951.1	NmrA	PF05368.13	1-103	43.73	1.1e-14
CCR	EVM0034951.1	Polysacc_synt_2	PF02719.15	1-132	32.35	2.7e-11
CCR	EVM0034951.1	Epimerase	PF01370.21	1-231	96.1	1.1e-30
CCR	EVM0034951.1	NAD_binding_4	PF07993.12	1-209	40.48	8.7e-14
CCR	EVM0034951.1	NAD_binding_10	PF13460.6	1-145	74.95	3.5e-24
CCR	EVM0034951.1	KR	PF08659.10	2-142	28.52	6.2e-10
CCR	EVM0034951.1	3Beta_HSD	PF01073.19	2-227	71.78	2.3e-23
CCR	EVM0034951.1	GDP_Man_Dehyd	PF16363.5	2-261	57.69	6.3e-19
CCR	EVM0035523.1	adh_short	PF00106.25	1-71	19.72	2.3e-07
CCR	EVM0035523.1	Polysacc_synt_2	PF02719.15	1-128	26.62	1.5e-09
CCR	EVM0035523.1	NmrA	PF05368.13	1-104	46.34	1.8e-15
CCR	EVM0035523.1	Epimerase	PF01370.21	1-231	95.12	2.2e-30
CCR	EVM0035523.1	NAD_binding_4	PF07993.12	1-209	35.21	3.6e-12
CCR	EVM0035523.1	NAD_binding_10	PF13460.6	1-111	70.63	7.4e-23
CCR	EVM0035523.1	KR	PF08659.10	2-144	25.93	3.9e-09
CCR	EVM0035523.1	3Beta_HSD	PF01073.19	2-228	68.96	1.7e-22
CCR	EVM0035523.1	GDP_Man_Dehyd	PF16363.5	2-261	48.49	4e-16
HCT	EVM0035806.1	Transferase	PF02458.15	146-339	79.36	1.2e-26
CCR	EVM0036441.1	adh_short	PF00106.25	1-71	19.61	2.5e-07
CCR	EVM0036441.1	Polysacc_synt_2	PF02719.15	1-128	29.7	1.7e-10
CCR	EVM0036441.1	NmrA	PF05368.13	1-104	51.8	3.9e-17
CCR	EVM0036441.1	Epimerase	PF01370.21	1-231	102.9	9.1e-33
CCR	EVM0036441.1	NAD_binding_4	PF07993.12	1-209	39.03	2.4e-13
CCR	EVM0036441.1	NAD_binding_10	PF13460.6	1-144	76.6	1.1e-24
CCR	EVM0036441.1	KR	PF08659.10	2-144	27.34	1.4e-09
CCR	EVM0036441.1	3Beta_HSD	PF01073.19	2-227	72.05	1.9e-23
CCR	EVM0036441.1	GDP_Man_Dehyd	PF16363.5	2-261	54.02	8.3e-18
HCT	EVM0036636.1	Transferase	PF02458.15	1-384	236.76	2.1e-74
CAD	EVM0037209.1	ADH_zinc_N	PF00107.26	1-129	49.33	1.7e-16
CAD	EVM0037209.1	ADH_N	PF08240.12	2-108	52.77	1.2e-17
CAD	EVM0037209.1	ADH_zinc_N_2	PF13602.6	21-126	21.39	1.6e-07
CAD	EVM0037209.1	2-Hacid_dh_C	PF02826.19	28-96	28.23	4e-10
CSE	EVM0037210.1	Hydrolase_4	PF12146.8	2-238	174.16	9e-55
CSE	EVM0037210.1	Abhydrolase_1	PF00561.20	3-132	19.43	2.2e-07
CSE	EVM0037210.1	Abhydrolase_6	PF12697.7	3-215	31.97	6.1e-11
CSE	EVM0037210.1	DLH	PF01738.18	12-53	7.23	0.0011
CSE	EVM0037210.1	Peptidase_S15	PF02129.18	52-78	11.08	7.4e-05
CSE	EVM0037210.1	Peptidase_S9	PF00326.21	67-99	6.07	0.0023
CSE	EVM0037210.1	DLH	PF01738.18	139-195	7.57	0.00085
CSE	EVM0037210.1	Peptidase_S9	PF00326.21	139-207	7.11	0.0011
CSE	EVM0037210.1	Abhydrolase_1	PF00561.20	206-251	6.67	0.0017
CSE	EVM0037210.1	Peptidase_S15	PF02129.18	221-255	4.21	0.0092
PAL	EVM0037276.1	Lyase_aromatic	PF00221.19	1-462	504.6	1.3e-155
HCT	EVM0037432.1	Transferase	PF02458.15	3-430	358.34	2.6e-111
F5H	EVM0037742.1	p450	PF00067.22	1-457	317.66	1.4e-98
HCT	EVM0037881.1	Transferase	PF02458.15	1-432	243.95	1.4e-76
4CL	EVM0038116.1	AMP-binding_C	PF13193.6	1-76	56.03	6.5e-19
4CL	EVM0038116.1	AMP-binding	PF00501.28	4-422	360.74	8.9e-112
CCR	EVM0038269.1	Polysacc_synt_2	PF02719.15	1-132	30.25	1.2e-10
CCR	EVM0038269.1	NmrA	PF05368.13	1-106	43.95	9.8e-15
CCR	EVM0038269.1	Epimerase	PF01370.21	1-230	98.37	2.2e-31
CCR	EVM0038269.1	NAD_binding_4	PF07993.12	1-209	39.85	1.4e-13
CCR	EVM0038269.1	NAD_binding_10	PF13460.6	1-112	70.45	8.4e-23
CCR	EVM0038269.1	KR	PF08659.10	2-144	26.41	2.8e-09
CCR	EVM0038269.1	adh_short	PF00106.25	2-71	18.53	5.3e-07
CCR	EVM0038269.1	3Beta_HSD	PF01073.19	2-227	76.18	1e-24
CCR	EVM0038269.1	GDP_Man_Dehyd	PF16363.5	2-242	55.91	2.2e-18
CSE	EVM0038804.1	Hydrolase_4	PF12146.8	2-104	86.64	6.5e-28
CSE	EVM0038804.1	Abhydrolase_1	PF00561.20	3-88	17	1.6e-06
CSE	EVM0038804.1	Abhydrolase_6	PF12697.7	4-81	25.81	6.3e-09
CSE	EVM0038804.1	Abhydrolase_2	PF02230.16	11-28	4.29	0.014
CSE	EVM0038804.1	DLH	PF01738.18	135-193	15.17	5.4e-06
CSE	EVM0038804.1	Peptidase_S9	PF00326.21	141-208	13.3	1.9e-05
CSE	EVM0038804.1	FSH1	PF03959.13	151-191	17.34	1.3e-06
CSE	EVM0038804.1	Abhydrolase_2	PF02230.16	155-204	9.28	0.00041
CSE	EVM0038804.1	Hydrolase_4	PF12146.8	177-238	51.1	4.7e-17
CSE	EVM0038804.1	Abhydrolase_1	PF00561.20	204-253	11.6	7.1e-05
HCT	EVM0039526.1	Transferase	PF02458.15	1-430	271.07	7.9e-85
C4H	EVM0039657.1	p450	PF00067.22	1-458	356.74	9.6e-111
4CL	EVM0041440.1	AMP-binding_C	PF13193.6	1-76	61.06	1.7e-20
4CL	EVM0041440.1	AMP-binding	PF00501.28	4-422	373.41	1.3e-115
4CL	EVM0041611.1	AMP-binding_C	PF13193.6	1-76	62.03	1.3e-20
4CL	EVM0041611.1	AMP-binding	PF00501.28	3-422	375.07	6e-116
COMT	EVM0041771.1	Dimerisation	PF08100.11	1-51	65.5	1.2e-21
COMT	EVM0041771.1	Methyltransf_2	PF00891.18	1-210	185.59	2.7e-58
COMT	EVM0041771.1	Methyltransf_23	PF13489.6	25-161	16.61	2.1e-06
CAD	EVM0042072.1	FAD_binding_4	PF01565.23	1-89	51.98	1.3e-17
CAD	EVM0042072.1	BBE	PF08031.12	1-46	77.37	1.5e-25
CAD	EVM0042072.1	FAD_binding_4	PF01565.23	73-137	35.95	1.2e-12
CSE	EVM0042204.1	Abhydrolase_6	PF12697.7	1-204	31.5	1.6e-10
CSE	EVM0042204.1	Hydrolase_4	PF12146.8	2-235	208.69	4.7e-65
CSE	EVM0042204.1	Abhydrolase_1	PF00561.20	3-129	31.28	9.6e-11
CSE	EVM0042204.1	Abhydrolase_2	PF02230.16	11-31	4.48	0.016
CSE	EVM0042204.1	Peptidase_S9	PF00326.21	11-100	20.25	2e-07
CSE	EVM0042204.1	DLH	PF01738.18	23-127	4.41	0.014
CSE	EVM0042204.1	Esterase	PF00756.20	61-154	25.8	4.5e-09
CSE	EVM0042204.1	AXE1	PF05448.12	72-125	4.57	0.0068
CSE	EVM0042204.1	Abhydrolase_2	PF02230.16	106-154	10.43	0.00025
CSE	EVM0042204.1	FSH1	PF03959.13	109-197	20.37	2e-07
CSE	EVM0042204.1	DLH	PF01738.18	139-193	8.85	0.00063
CSE	EVM0042204.1	Peptidase_S9	PF00326.21	141-208	14.67	9.9e-06
CSE	EVM0042204.1	Abhydrolase_2	PF02230.16	142-201	12.81	4.7e-05
CSE	EVM0042204.1	Abhydrolase_1	PF00561.20	206-239	8.25	0.001
CSE	EVM0042204.1	AXE1	PF05448.12	258-300	6.6	0.0016
4CL	EVM0042996.1	AMP-binding_C	PF13193.6	1-76	56.41	4.9e-19
4CL	EVM0042996.1	AMP-binding	PF00501.28	4-422	379.12	2.3e-117
PAL	EVM0043093.1	Lyase_aromatic	PF00221.19	1-459	509.47	4.3e-157
CAD	EVM0043249.1	ADH_zinc_N	PF00107.26	1-128	72.25	1.4e-23
CAD	EVM0043249.1	ADH_zinc_N_2	PF13602.6	1-128	22.57	7e-08
CAD	EVM0043249.1	ADH_N	PF08240.12	2-109	99.85	2.8e-32
CAD	EVM0043249.1	F420_oxidored	PF03807.17	3-73	15.85	5.9e-06
CAD	EVM0043249.1	Turandot	PF07240.11	21-65	14.91	7.5e-06
CAD	EVM0043249.1	2-Hacid_dh_C	PF02826.19	30-92	19.85	1.5e-07
CAD	EVM0043249.1	AlaDh_PNT_C	PF01262.21	33-102	21.32	5.1e-08
C3H	EVM0043338.1	p450	PF00067.22	1-452	329.2	2.2e-102
C3H	EVM0043417.1	p450	PF00067.22	1-71	41.32	4.5e-15
C3H	EVM0043417.1	p450	PF00067.22	103-452	267.16	1.4e-83
CAD	EVM0043822.1	FAD_binding_4	PF01565.23	1-136	86.84	1.2e-28
HCT	EVM0043911.1	Transferase	PF02458.15	1-193	142.49	8.3e-46
HCT	EVM0043911.1	Transferase	PF02458.15	252-306	22.57	2.1e-09
HCT	EVM0043911.1	Transferase	PF02458.15	364-431	58.16	3.3e-20
COMT	EVM0043941.1	Dimerisation	PF08100.11	1-51	65.52	1e-21
COMT	EVM0043941.1	Methyltransf_2	PF00891.18	1-210	173.17	1.5e-54
COMT	EVM0043941.1	Methyltransf_23	PF13489.6	25-161	17.28	1.1e-06
HCT	EVM0044199.1	Transferase	PF02458.15	2-433	414.16	3e-128
4CL	EVM0044282.1	AMP-binding_C	PF13193.6	2-76	55.53	9.3e-19
4CL	EVM0044282.1	AMP-binding	PF00501.28	7-422	327.27	1.3e-101
CCR	EVM0044864.1	adh_short	PF00106.25	1-71	19.74	2.2e-07
CCR	EVM0044864.1	NmrA	PF05368.13	1-103	44.16	8.4e-15
CCR	EVM0044864.1	Polysacc_synt_2	PF02719.15	1-132	32.21	2.9e-11
CCR	EVM0044864.1	Epimerase	PF01370.21	1-231	95.67	1.5e-30
CCR	EVM0044864.1	NAD_binding_4	PF07993.12	1-209	39.51	1.7e-13
CCR	EVM0044864.1	NAD_binding_10	PF13460.6	1-112	74.29	5.6e-24
CCR	EVM0044864.1	KR	PF08659.10	2-142	27.56	1.2e-09
CCR	EVM0044864.1	3Beta_HSD	PF01073.19	2-227	72.57	1.3e-23
CCR	EVM0044864.1	GDP_Man_Dehyd	PF16363.5	2-261	57.55	7e-19
CCR	EVM0044869.1	adh_short	PF00106.25	1-71	19.95	1.9e-07
CCR	EVM0044869.1	NmrA	PF05368.13	1-104	42.88	2.1e-14
CCR	EVM0044869.1	Polysacc_synt_2	PF02719.15	1-132	29.27	2.3e-10
CCR	EVM0044869.1	Epimerase	PF01370.21	1-231	97.17	5.1e-31
CCR	EVM0044869.1	NAD_binding_4	PF07993.12	1-226	42.51	2.1e-14
CCR	EVM0044869.1	NAD_binding_10	PF13460.6	1-144	75.5	2.4e-24
CCR	EVM0044869.1	KR	PF08659.10	2-144	31.89	5.7e-11
CCR	EVM0044869.1	3Beta_HSD	PF01073.19	2-227	72.45	1.4e-23
CCR	EVM0044869.1	GDP_Man_Dehyd	PF16363.5	2-261	55.91	2.2e-18
PAL	EVM0045051.1	Lyase_aromatic	PF00221.19	1-459	514.15	1.6e-158
COMT	EVM0045365.1	Dimerisation	PF08100.11	1-51	73.69	1.9e-24
COMT	EVM0045365.1	Methyltransf_2	PF00891.18	1-210	240.38	2.6e-75
COMT	EVM0045365.1	Dimerisation2	PF16864.5	12-84	22.99	1.3e-08
COMT	EVM0045365.1	Methyltransf_PK	PF05891.12	122-163	11.98	2.5e-05
F5H	EVM0045452.1	p450	PF00067.22	1-458	344.65	4.5e-107
CCoAMT	EVM0045737.1	Methyltransf_24	PF13578.6	1-106	40.23	1.8e-13
CCoAMT	EVM0045737.1	Methyltransf_3	PF01596.17	2-211	328.24	4.9e-102
CCoAMT	EVM0045737.1	Methyltransf_31	PF13847.6	10-127	21.45	5.5e-08
CCoAMT	EVM0045737.1	Spermine_synth	PF01564.17	13-129	15.89	2.2e-06
4CL	EVM0045982.1	AMP-binding_C	PF13193.6	1-76	63.92	2.2e-21
4CL	EVM0045982.1	AMP-binding	PF00501.28	4-422	320.02	2e-99
HCT	EVM0046229.1	Transferase	PF02458.15	1-432	345.39	2.2e-107
4CL	EVM0046311.1	AMP-binding_C	PF13193.6	1-76	53.73	3.4e-18
4CL	EVM0046311.1	AMP-binding	PF00501.28	18-422	317.95	8.7e-99
CAD	EVM0047841.1	FAD_binding_4	PF01565.23	1-136	90.99	6e-30
CAD	EVM0047841.1	BBE	PF08031.12	1-46	75.95	2e-25
HCT	EVM0047856.1	Transferase	PF02458.15	1-29	10.11	1.2e-05
HCT	EVM0047856.1	Transferase	PF02458.15	54-431	188.42	9.6e-60
COMT	EVM0048260.1	Methyltransf_2	PF00891.18	120-210	105.28	2.9e-34
C3H	EVM0048269.1	p450	PF00067.22	1-452	329.49	3.5e-102
CCR	EVM0048579.1	adh_short	PF00106.25	1-71	20.49	1.3e-07
CCR	EVM0048579.1	Polysacc_synt_2	PF02719.15	1-132	27.55	7.7e-10
CCR	EVM0048579.1	NmrA	PF05368.13	1-106	42.69	2.4e-14
CCR	EVM0048579.1	Epimerase	PF01370.21	1-231	104.97	2.1e-33
CCR	EVM0048579.1	NAD_binding_4	PF07993.12	1-209	39.63	1.6e-13
CCR	EVM0048579.1	NAD_binding_10	PF13460.6	1-144	72.2	2.4e-23
CCR	EVM0048579.1	3Beta_HSD	PF01073.19	2-228	78.04	2.8e-25
CCR	EVM0048579.1	GDP_Man_Dehyd	PF16363.5	2-261	58.37	3.9e-19
CCR	EVM0048579.1	KR	PF08659.10	3-144	28.94	4.6e-10
4CL	EVM0048764.1	AMP-binding_C	PF13193.6	1-76	54.97	1.4e-18
4CL	EVM0048764.1	AMP-binding	PF00501.28	2-422	345.28	4.4e-107
HCT	EVM0048777.1	Transferase	PF02458.15	1-433	239.83	2.4e-75
COMT	EVM0048817.1	Dimerisation	PF08100.11	1-51	65.48	1.2e-21
COMT	EVM0048817.1	Methyltransf_2	PF00891.18	1-210	184.42	6.2e-58
COMT	EVM0048817.1	Methyltransf_23	PF13489.6	25-161	16.4	2.4e-06
HCT	EVM0048976.1	Transferase	PF02458.15	1-430	351.03	8.6e-109
4CL	EVM0049372.1	AMP-binding_C	PF13193.6	1-60	34.48	3.4e-12
4CL	EVM0049372.1	AMP-binding	PF00501.28	2-422	354.08	9.4e-110
COMT	EVM0049831.1	Dimerisation	PF08100.11	1-51	65.5	1.2e-21
COMT	EVM0049831.1	Methyltransf_2	PF00891.18	1-210	184.46	6e-58
COMT	EVM0049831.1	Methyltransf_23	PF13489.6	25-161	16.4	2.4e-06
CCoAMT	EVM0050307.1	Methyltransf_24	PF13578.6	1-106	40.21	2.5e-13
CCoAMT	EVM0050307.1	Methyltransf_3	PF01596.17	2-211	326.64	2e-101
CCoAMT	EVM0050307.1	Methyltransf_25	PF13649.6	2-71	19.07	7.3e-07
CCoAMT	EVM0050307.1	Methyltransf_31	PF13847.6	10-124	23.32	2e-08
C4H	EVM0050583.1	p450	PF00067.22	1-459	388.14	5.7e-120
PAL	EVM0051526.1	Lyase_aromatic	PF00221.19	1-461	479.38	1.2e-147
CSE	EVM0051781.1	Abhydrolase_1	PF00561.20	1-114	31.97	5.9e-11
CSE	EVM0051781.1	Hydrolase_4	PF12146.8	3-238	211.85	5e-66
CSE	EVM0051781.1	Thioesterase	PF00975.20	11-83	17.08	2.9e-06
CSE	EVM0051781.1	Abhydrolase_6	PF12697.7	17-215	45.15	1e-14
CSE	EVM0051781.1	Abhydrolase_1	PF00561.20	192-254	15.74	5.3e-06
COMT	EVM0051935.1	Dimerisation	PF08100.11	1-47	62.79	6.2e-21
COMT	EVM0051935.1	Methyltransf_2	PF00891.18	1-210	166.46	1.4e-52
COMT	EVM0051935.1	Methyltransf_23	PF13489.6	25-161	13.96	9.7e-06
HCT	EVM0052013.1	Transferase	PF02458.15	1-431	262.49	3.2e-82
F5H	EVM0052044.1	p450	PF00067.22	1-343	196.01	2.2e-61
CSE	EVM0052060.1	Abhydrolase_6	PF12697.7	1-215	44.14	1.9e-14
CSE	EVM0052060.1	Hydrolase_4	PF12146.8	3-238	213.57	1.4e-66
CSE	EVM0052060.1	Abhydrolase_1	PF00561.20	5-254	42.96	2.4e-14
CSE	EVM0052060.1	Abhydrolase_2	PF02230.16	6-31	5.82	0.0058
CSE	EVM0052060.1	Peptidase_S9	PF00326.21	68-99	6.51	0.0028
CSE	EVM0052060.1	Abhydrolase_2	PF02230.16	108-142	7.29	0.0021
CSE	EVM0052060.1	Esterase	PF00756.20	116-151	17.2	1.7e-06
CSE	EVM0052060.1	Peptidase_S9	PF00326.21	141-207	10.76	0.00014
CSE	EVM0052060.1	Abhydrolase_2	PF02230.16	155-203	4.56	0.014
HCT	EVM0052140.1	DnaJ	PF00226.31	2-38	42.26	1e-14
HCT	EVM0052140.1	Transferase	PF02458.15	49-137	76.64	2.4e-25
CAD	EVM0052179.1	FAD_binding_4	PF01565.23	1-136	86.49	1.5e-28
CAD	EVM0052179.1	BBE	PF08031.12	1-46	83.05	1.2e-27
C4H	EVM0052201.1	p450	PF00067.22	1-458	312.5	5e-97
4CL	EVM0052407.1	AMP-binding_C	PF13193.6	1-76	53.86	3.1e-18
4CL	EVM0052407.1	AMP-binding	PF00501.28	69-422	289.4	4e-90
CAD	EVM0052708.1	FAD_binding_4	PF01565.23	1-100	57.45	2e-19
CAD	EVM0052708.1	BBE	PF08031.12	1-46	74.8	6.9e-25
CAD	EVM0054032.1	FAD_binding_4	PF01565.23	1-136	95.47	2.5e-31
CAD	EVM0054032.1	BBE	PF08031.12	1-46	73.11	1.6e-24
	EVM0054298.1	Response_reg	PF00072.24	1-98	38.1	7.8e-14
CAD	EVM0054339.1	ADH_zinc_N	PF00107.26	1-128	78.69	2.1e-25
CAD	EVM0054339.1	ADH_zinc_N_2	PF13602.6	1-128	23.03	7.2e-08
CAD	EVM0054339.1	ADH_N	PF08240.12	2-108	95.56	8.7e-31
CAD	EVM0054339.1	F420_oxidored	PF03807.17	3-73	16.65	4.8e-06
CAD	EVM0054339.1	NAD_binding_2	PF03446.15	3-65	15.61	7.6e-06
CAD	EVM0054339.1	2-Hacid_dh_C	PF02826.19	29-96	22.77	2.7e-08
CAD	EVM0054339.1	AlaDh_PNT_C	PF01262.21	33-102	22.74	2.7e-08
CCoAMT	EVM0054483.1	Methyltransf_24	PF13578.6	1-105	35.4	2.9e-12
CCoAMT	EVM0054483.1	Methyltransf_3	PF01596.17	2-212	353	6.4e-110
CAD	EVM0055738.1	FAD_binding_4	PF01565.23	1-136	89.42	1.8e-29
CAD	EVM0055738.1	BBE	PF08031.12	1-46	76.44	1.4e-25
HCT	EVM0055835.1	Transferase	PF02458.15	1-432	357.65	8.5e-111
4CL	EVM0056073.1	AMP-binding_C	PF13193.6	1-76	65.48	7.3e-22
4CL	EVM0056073.1	AMP-binding	PF00501.28	4-422	314.76	8e-98
CAD	EVM0056078.1	FAD_binding_4	PF01565.23	1-136	96.21	1.5e-31
CAD	EVM0056078.1	BBE	PF08031.12	1-46	80.27	9e-27
HCT	EVM0056150.1	Transferase	PF02458.15	39-433	212.56	4.5e-67
CCoAMT	EVM0056626.1	Methyltransf_24	PF13578.6	1-105	34.88	4.2e-12
CCoAMT	EVM0056626.1	Methyltransf_3	PF01596.17	2-212	353.29	5.2e-110
CAD	EVM0056769.1	FAD_binding_4	PF01565.23	1-136	87.05	9.9e-29
CAD	EVM0056769.1	BBE	PF08031.12	1-46	73.09	1.6e-24
CAD	EVM0057032.1	BBE	PF08031.12	1-46	80.96	5.5e-27
CAD	EVM0057032.1	FAD_binding_4	PF01565.23	2-137	74.09	9.9e-25
CAD	EVM0057254.1	FAD_binding_4	PF01565.23	1-118	74.85	5.8e-25
CAD	EVM0057254.1	BBE	PF08031.12	1-46	75.27	3.3e-25
CAD	EVM0057254.1	FAD_binding_4	PF01565.23	90-136	23.3	4.7e-09
HCT	EVM0057414.1	Transferase	PF02458.15	1-433	233.6	1.9e-73
CAD	EVM0057440.1	FAD_binding_4	PF01565.23	1-136	45.2	8.2e-16
CAD	EVM0057440.1	BBE	PF08031.12	15-46	57.04	1.6e-19
CCR	osa:4327908	Polysacc_synt_2	PF02719.15	1-131	33.74	1.1e-11
CCR	osa:4327908	NmrA	PF05368.13	1-106	43.94	1.1e-14
CCR	osa:4327908	Epimerase	PF01370.21	1-232	90.43	6.5e-29
CCR	osa:4327908	NAD_binding_4	PF07993.12	1-216	46.2	1.7e-15
CCR	osa:4327908	NAD_binding_10	PF13460.6	1-111	66.47	1.6e-21
CCR	osa:4327908	adh_short	PF00106.25	2-69	18.94	4.4e-07
CCR	osa:4327908	Sacchrp_dh_NADP	PF03435.18	2-118	17.55	2e-06
CCR	osa:4327908	3Beta_HSD	PF01073.19	2-227	72.4	1.7e-23
CCR	osa:4327908	GDP_Man_Dehyd	PF16363.5	2-259	45.46	3.7e-15
CCR	osa:4327908	KR	PF08659.10	4-95	17.37	1.8e-06
CCR	osa:4327909	Polysacc_synt_2	PF02719.15	1-132	30.39	1.3e-10
CCR	osa:4327909	NmrA	PF05368.13	1-106	38.78	4.5e-13
CCR	osa:4327909	Epimerase	PF01370.21	1-232	90.06	9.3e-29
CCR	osa:4327909	NAD_binding_4	PF07993.12	1-19	11.59	7e-05
CCR	osa:4327909	NAD_binding_10	PF13460.6	1-108	60.59	1.1e-19
CCR	osa:4327909	adh_short	PF00106.25	2-70	17.08	1.8e-06
CCR	osa:4327909	3Beta_HSD	PF01073.19	2-227	68.89	2.1e-22
CCR	osa:4327909	GDP_Man_Dehyd	PF16363.5	2-254	42.22	4e-14
CCR	osa:4327909	NAD_binding_4	PF07993.12	76-213	30.51	1.2e-10
CSE	osa:4327939	Abhydrolase_6	PF12697.7	1-216	51.6	9.2e-17
CSE	osa:4327939	Hydrolase_4	PF12146.8	2-238	200.2	1.5e-62
CSE	osa:4327939	Abhydrolase_1	PF00561.20	2-254	36.3	2.3e-12
CSE	osa:4327939	Abhydrolase_2	PF02230.16	12-32	8.35	0.00088
CSE	osa:4327939	Peptidase_S9	PF00326.21	66-101	7.18	0.0016
CSE	osa:4327939	Esterase	PF00756.20	106-153	22.86	2.9e-08
CSE	osa:4327939	Abhydrolase_2	PF02230.16	108-147	9.69	0.00034
CSE	osa:4327939	Peptidase_S9	PF00326.21	141-208	7.57	0.0012
CSE	osa:4327939	Abhydrolase_2	PF02230.16	152-203	3.91	0.02
4CL	osa:4328485	AMP-binding_C	PF13193.6	1-76	64.09	2e-21
4CL	osa:4328485	AMP-binding	PF00501.28	8-422	378.13	4.7e-117
CCR	osa:4328509	Polysacc_synt_2	PF02719.15	1-128	26.36	2.4e-09
CCR	osa:4328509	NmrA	PF05368.13	1-103	32.65	3.7e-11
CCR	osa:4328509	Epimerase	PF01370.21	1-235	105.16	2.5e-33
CCR	osa:4328509	NAD_binding_4	PF07993.12	1-219	28.65	4.7e-10
CCR	osa:4328509	NAD_binding_10	PF13460.6	1-145	62.53	3e-20
CCR	osa:4328509	KR	PF08659.10	2-140	21.14	1.5e-07
CCR	osa:4328509	adh_short	PF00106.25	2-71	21.25	1e-07
CCR	osa:4328509	3Beta_HSD	PF01073.19	2-157	55.36	3.1e-18
CCR	osa:4328509	GDP_Man_Dehyd	PF16363.5	2-239	54.16	1e-17
CAD	osa:4328552	ADH_zinc_N	PF00107.26	1-128	66.85	5.7e-22
CAD	osa:4328552	ADH_zinc_N_2	PF13602.6	1-128	17.11	2.9e-06
CAD	osa:4328552	ADH_N	PF08240.12	2-109	95.25	6.5e-31
CAD	osa:4328552	AlaDh_PNT_C	PF01262.21	33-103	19.71	1.4e-07
CSE	osa:4328684	Abhydrolase_6	PF12697.7	1-212	49.92	2.3e-16
CSE	osa:4328684	Hydrolase_4	PF12146.8	2-235	160.9	1.2e-50
CSE	osa:4328684	Abhydrolase_1	PF00561.20	2-95	16.44	2.1e-06
CSE	osa:4328684	DLH	PF01738.18	12-52	9.07	0.00035
CSE	osa:4328684	Peptidase_S15	PF02129.18	52-83	12.07	4.3e-05
CSE	osa:4328684	Peptidase_S9	PF00326.21	141-207	11.59	5.5e-05
CSE	osa:4328684	DLH	PF01738.18	142-197	5.24	0.0051
CSE	osa:4328684	Abhydrolase_1	PF00561.20	207-251	9.25	0.00032
CSE	osa:4328684	Peptidase_S15	PF02129.18	222-262	6.77	0.0018
C4H	osa:4329324	p450	PF00067.22	1-460	374.49	4e-116
C4H	osa:4329329	p450	PF00067.22	1-460	376.52	9.6e-117
HCT	osa:4329959	Transferase	PF02458.15	1-429	317.98	4.6e-99
PAL	osa:4330036	Lyase_aromatic	PF00221.19	1-456	509.93	6.3e-157
PAL	osa:4330037	Lyase_aromatic	PF00221.19	1-452	506.02	4.8e-156
PAL	osa:4330040	Lyase_aromatic	PF00221.19	1-451	509.76	3.5e-157
4CL	osa:4330407	AMP-binding_C	PF13193.6	1-76	60.17	3.3e-20
4CL	osa:4330407	AMP-binding	PF00501.28	3-422	372.72	2.1e-115
CCR	osa:4331085	Polysacc_synt_2	PF02719.15	1-132	26.75	1.3e-09
CCR	osa:4331085	NmrA	PF05368.13	1-107	41.28	6.4e-14
CCR	osa:4331085	Epimerase	PF01370.21	1-231	96.56	7.9e-31
CCR	osa:4331085	NAD_binding_4	PF07993.12	1-219	40.16	1.1e-13
CCR	osa:4331085	NAD_binding_10	PF13460.6	1-111	67.12	8.8e-22
CCR	osa:4331085	adh_short	PF00106.25	2-71	18.25	6.4e-07
CCR	osa:4331085	3Beta_HSD	PF01073.19	2-228	77.28	4.8e-25
CCR	osa:4331085	GDP_Man_Dehyd	PF16363.5	2-257	52.97	1.7e-17
CCR	osa:4331085	KR	PF08659.10	4-94	19.98	2.6e-07
CCR	osa:4331101	Polysacc_synt_2	PF02719.15	1-132	27.01	1.1e-09
CCR	osa:4331101	NmrA	PF05368.13	1-106	41.37	6e-14
CCR	osa:4331101	Epimerase	PF01370.21	1-232	97.04	5.6e-31
CCR	osa:4331101	NAD_binding_4	PF07993.12	1-217	39.11	2.3e-13
CCR	osa:4331101	NAD_binding_10	PF13460.6	1-111	66.52	1.3e-21
CCR	osa:4331101	adh_short	PF00106.25	2-71	18.77	4.5e-07
CCR	osa:4331101	3Beta_HSD	PF01073.19	2-228	76.12	1.1e-24
CCR	osa:4331101	GDP_Man_Dehyd	PF16363.5	2-254	49.94	1.4e-16
CCR	osa:4331101	KR	PF08659.10	4-94	20.49	1.8e-07
CCR	osa:4331102	Polysacc_synt_2	PF02719.15	1-132	23.92	9.8e-09
CCR	osa:4331102	NmrA	PF05368.13	1-107	40.59	1e-13
CCR	osa:4331102	Epimerase	PF01370.21	1-231	95.37	1.8e-30
CCR	osa:4331102	NAD_binding_4	PF07993.12	1-18	5.19	0.0051
CCR	osa:4331102	NAD_binding_10	PF13460.6	1-112	64.16	7.2e-21
CCR	osa:4331102	adh_short	PF00106.25	2-71	18.21	6.6e-07
CCR	osa:4331102	3Beta_HSD	PF01073.19	2-158	66.24	1.1e-21
CCR	osa:4331102	GDP_Man_Dehyd	PF16363.5	2-251	35.82	2.9e-12
CCR	osa:4331102	KR	PF08659.10	4-93	12.04	7.1e-05
CCR	osa:4331102	NAD_binding_4	PF07993.12	76-209	26.6	1.5e-09
CCR	osa:4331103	Polysacc_synt_2	PF02719.15	1-132	27.77	6.6e-10
CCR	osa:4331103	NmrA	PF05368.13	1-107	36.28	2.2e-12
CCR	osa:4331103	Epimerase	PF01370.21	1-231	87.01	6.5e-28
CCR	osa:4331103	NAD_binding_4	PF07993.12	1-219	35.12	3.8e-12
CCR	osa:4331103	NAD_binding_10	PF13460.6	1-111	61.47	4.8e-20
CCR	osa:4331103	adh_short	PF00106.25	2-69	13.73	1.6e-05
CCR	osa:4331103	3Beta_HSD	PF01073.19	2-227	78.72	1.8e-25
CCR	osa:4331103	GDP_Man_Dehyd	PF16363.5	2-257	46.44	1.7e-15
CCR	osa:4331103	KR	PF08659.10	4-146	17.88	1.1e-06
4CL	osa:4331650	AMP-binding_C	PF13193.6	1-76	51.74	1.4e-17
4CL	osa:4331650	AMP-binding	PF00501.28	3-422	352.84	2.2e-109
CAD	osa:4335223	ADH_zinc_N	PF00107.26	1-127	69.86	8.9e-23
CAD	osa:4335223	ADH_zinc_N_2	PF13602.6	1-127	23.98	2.9e-08
CAD	osa:4335223	ADH_N	PF08240.12	2-108	89.42	5.7e-29
CAD	osa:4335223	2-Hacid_dh_C	PF02826.19	25-81	26.42	1.6e-09
CAD	osa:4335223	AlaDh_PNT_C	PF01262.21	30-103	16.88	1.3e-06
HCT	osa:4336306	Transferase	PF02458.15	1-429	323.72	8.4e-101
PAL	osa:4336415	Lyase_aromatic	PF00221.19	1-450	508.46	8.7e-157
C4H	osa:4338409	p450	PF00067.22	1-456	358.01	4e-111
CSE	osa:4338545	Abhydrolase_6	PF12697.7	1-209	34.85	1.3e-11
CSE	osa:4338545	Hydrolase_4	PF12146.8	2-238	213.06	2e-66
CSE	osa:4338545	Abhydrolase_1	PF00561.20	3-107	37.84	8.7e-13
CSE	osa:4338545	Peptidase_S9	PF00326.21	10-101	15.88	3.8e-06
CSE	osa:4338545	Abhydrolase_2	PF02230.16	11-33	4.7	0.013
CSE	osa:4338545	AXE1	PF05448.12	75-123	4.96	0.0047
CSE	osa:4338545	Abhydrolase_2	PF02230.16	108-154	6.44	0.0038
CSE	osa:4338545	Esterase	PF00756.20	114-154	16.73	2.4e-06
CSE	osa:4338545	DLH	PF01738.18	139-195	12.29	5.1e-05
CSE	osa:4338545	Peptidase_S9	PF00326.21	141-208	13.11	2.7e-05
CSE	osa:4338545	Abhydrolase_2	PF02230.16	143-200	9	0.00062
CSE	osa:4338545	Abhydrolase_1	PF00561.20	192-234	6.5	0.0032
CSE	osa:4338545	AXE1	PF05448.12	260-299	6.76	0.0013
PAL	osa:4338861	Lyase_aromatic	PF00221.19	1-450	500.77	1.9e-154
C3H	osa:4339188	p450	PF00067.22	1-451	351.68	6.6e-109
CCoAMT	osa:4340240	Methyltransf_24	PF13578.6	1-105	38.25	2.5e-13
CCoAMT	osa:4340240	Methyltransf_3	PF01596.17	2-212	335.71	8.4e-105
HCT	osa:4340333	Transferase	PF02458.15	1-432	284.6	1.2e-88
4CL	osa:4341718	AMP-binding_C	PF13193.6	1-76	57.43	2.4e-19
4CL	osa:4341718	AMP-binding	PF00501.28	10-422	364.14	8.2e-113
COMT	osa:4344702	Dimerisation	PF08100.11	1-51	64.33	2e-21
COMT	osa:4344702	Methyltransf_2	PF00891.18	1-209	251.88	9.9e-79
4CL	osa:4345054	AMP-binding_C	PF13193.6	1-76	57.75	1.9e-19
4CL	osa:4345054	AMP-binding	PF00501.28	10-423	366.7	1.4e-113
CCR	osa:4345156	NmrA	PF05368.13	1-101	41.65	4.9e-14
CCR	osa:4345156	Polysacc_synt_2	PF02719.15	1-132	21.68	4.7e-08
CCR	osa:4345156	Epimerase	PF01370.21	1-231	87.76	3.8e-28
CCR	osa:4345156	NAD_binding_4	PF07993.12	1-208	36.66	1.3e-12
CCR	osa:4345156	NAD_binding_10	PF13460.6	1-147	72.27	2.3e-23
CCR	osa:4345156	KR	PF08659.10	2-141	19.32	4.1e-07
CCR	osa:4345156	3Beta_HSD	PF01073.19	2-228	50.83	5.6e-17
CCR	osa:4345156	GDP_Man_Dehyd	PF16363.5	2-261	47.64	7.2e-16
CCR	osa:4345689	adh_short	PF00106.25	1-71	19.41	3.1e-07
CCR	osa:4345689	NmrA	PF05368.13	1-106	51.7	4.6e-17
CCR	osa:4345689	Polysacc_synt_2	PF02719.15	1-132	16.37	2.2e-06
CCR	osa:4345689	Epimerase	PF01370.21	1-231	86.82	8.2e-28
CCR	osa:4345689	NAD_binding_4	PF07993.12	1-209	34.22	7.9e-12
CCR	osa:4345689	NAD_binding_10	PF13460.6	1-144	57.36	9.7e-19
CCR	osa:4345689	KR	PF08659.10	2-143	23.77	2e-08
CCR	osa:4345689	GDP_Man_Dehyd	PF16363.5	2-129	44.14	9.4e-15
CCR	osa:4345689	3Beta_HSD	PF01073.19	2-227	57.08	7.7e-19
4CL	osa:4345717	AMP-binding_C	PF13193.6	1-76	65.38	7.8e-22
4CL	osa:4345717	AMP-binding	PF00501.28	3-422	367.65	7.1e-114
HCT	osa:4346205	Transferase	PF02458.15	3-432	274.71	6.2e-86
CCR	osa:4346438	Polysacc_synt_2	PF02719.15	1-128	23.37	1.4e-08
CCR	osa:4346438	NmrA	PF05368.13	1-116	48.16	5e-16
CCR	osa:4346438	Epimerase	PF01370.21	1-227	97.86	3.2e-31
CCR	osa:4346438	NAD_binding_4	PF07993.12	1-209	33.22	1.4e-11
CCR	osa:4346438	NAD_binding_10	PF13460.6	1-145	63.61	1.1e-20
CCR	osa:4346438	KR	PF08659.10	2-144	22.71	3.8e-08
CCR	osa:4346438	adh_short	PF00106.25	2-71	15.06	6.1e-06
CCR	osa:4346438	3Beta_HSD	PF01073.19	2-226	61.12	4.1e-20
CCR	osa:4346438	GDP_Man_Dehyd	PF16363.5	2-255	49.81	1.6e-16
CCR	osa:4346551	adh_short	PF00106.25	1-75	18.75	4.5e-07
CCR	osa:4346551	Polysacc_synt_2	PF02719.15	1-132	33.15	1.5e-11
CCR	osa:4346551	NmrA	PF05368.13	1-106	40.44	1.2e-13
CCR	osa:4346551	Epimerase	PF01370.21	1-231	78.02	3.6e-25
CCR	osa:4346551	NAD_binding_4	PF07993.12	1-220	39.39	1.9e-13
CCR	osa:4346551	NAD_binding_10	PF13460.6	1-112	60.21	1.2e-19
CCR	osa:4346551	GDP_Man_Dehyd	PF16363.5	2-144	45.36	3.6e-15
CCR	osa:4346551	3Beta_HSD	PF01073.19	2-227	73.45	7.1e-24
CCR	osa:4347074	adh_short	PF00106.25	1-71	19.75	2.2e-07
CCR	osa:4347074	NmrA	PF05368.13	1-106	51.39	5.2e-17
CCR	osa:4347074	Polysacc_synt_2	PF02719.15	1-132	18.36	4.8e-07
CCR	osa:4347074	Epimerase	PF01370.21	1-232	83.51	7.6e-27
CCR	osa:4347074	NAD_binding_4	PF07993.12	1-209	32.44	2.5e-11
CCR	osa:4347074	NAD_binding_10	PF13460.6	1-181	63.55	1.1e-20
CCR	osa:4347074	KR	PF08659.10	2-143	22.84	3.4e-08
CCR	osa:4347074	GDP_Man_Dehyd	PF16363.5	2-129	42.62	2.4e-14
CCR	osa:4347074	3Beta_HSD	PF01073.19	2-226	58.66	2.3e-19
HCT	osa:4347092	Transferase	PF02458.15	1-432	278.34	9.9e-87
CCoAMT	osa:4347397	Methyltransf_24	PF13578.6	1-106	35.45	2.8e-12
CCoAMT	osa:4347397	Methyltransf_3	PF01596.17	3-212	246.89	1.9e-77
CSE	osa:4348060	Hydrolase_4	PF12146.8	3-238	207.34	1.1e-64
CSE	osa:4348060	Thioesterase	PF00975.20	3-82	15.27	9.3e-06
CSE	osa:4348060	Abhydrolase_1	PF00561.20	3-254	29.99	2.2e-10
CSE	osa:4348060	Abhydrolase_6	PF12697.7	3-215	47.38	2e-15
CSE	osa:4348060	DLH	PF01738.18	7-45	5.36	0.0068
CSE	osa:4348060	Abhydrolase_2	PF02230.16	12-28	7.39	0.0019
CSE	osa:4348060	DUF2920	PF11144.8	24-66	13.35	1.9e-05
CSE	osa:4348060	Peptidase_S9	PF00326.21	66-99	9.05	0.00048
CSE	osa:4348060	Abhydrolase_2	PF02230.16	108-137	5.71	0.0063
CSE	osa:4348060	Esterase	PF00756.20	116-154	19.18	4.3e-07
CSE	osa:4348060	Peptidase_S9	PF00326.21	124-210	12.51	4.1e-05
CSE	osa:4348060	DLH	PF01738.18	134-195	11.91	6.7e-05
CSE	osa:4348060	Abhydrolase_2	PF02230.16	147-203	9.04	0.0006
CAD	osa:4348242	ADH_zinc_N	PF00107.26	1-129	55.19	1.5e-18
CAD	osa:4348242	ADH_N	PF08240.12	2-109	84.99	6.7e-28
CAD	osa:4348242	2-Hacid_dh_C	PF02826.19	34-79	22.35	1.5e-08
CAD	osa:4348690	3HCDH_N	PF02737.18	1-71	15.52	7.3e-06
CAD	osa:4348690	ADH_zinc_N	PF00107.26	1-129	70.6	7.2e-23
CAD	osa:4348690	ADH_zinc_N_2	PF13602.6	1-126	23.21	7e-08
CAD	osa:4348690	ADH_N	PF08240.12	2-107	98.91	8.8e-32
CAD	osa:4348690	2-Hacid_dh_C	PF02826.19	26-76	25.33	4.9e-09
CAD	osa:4348690	AlaDh_PNT_C	PF01262.21	30-109	25.1	5.7e-09
CAD	osa:4348690	Glu_dehyd_C	PF16912.5	33-135	19.82	2.7e-07
F5H	osa:4349097	p450	PF00067.22	1-456	294.74	1.2e-91
CAD	osa:4350952	ADH_zinc_N	PF00107.26	1-129	55.33	2.1e-18
CAD	osa:4350952	ADH_zinc_N_2	PF13602.6	1-123	17.87	1.7e-06
CAD	osa:4350952	ADH_N	PF08240.12	2-109	80.46	2.6e-26
CAD	osa:4350952	2-Hacid_dh_C	PF02826.19	35-79	22.59	1.9e-08
PAL	osa:4351235	Lyase_aromatic	PF00221.19	1-455	493.35	3.3e-152
CSE	osa:4351922	Abhydrolase_6	PF12697.7	1-192	35.34	9.6e-12
CSE	osa:4351922	Hydrolase_4	PF12146.8	2-235	207.54	9.5e-65
CSE	osa:4351922	Abhydrolase_1	PF00561.20	3-107	39.04	3.7e-13
CSE	osa:4351922	Peptidase_S9	PF00326.21	13-106	16.65	2.2e-06
CSE	osa:4351922	Abhydrolase_2	PF02230.16	106-147	4.38	0.016
CSE	osa:4351922	Esterase	PF00756.20	114-154	15.66	5.1e-06
CSE	osa:4351922	Peptidase_S9	PF00326.21	141-207	9.72	0.0003
CSE	osa:4351922	Abhydrolase_2	PF02230.16	148-202	8.87	0.00068
CSE	osa:4351922	Abhydrolase_1	PF00561.20	191-250	9.85	0.0003
PAL	osa:4352358	Lyase_aromatic	PF00221.19	1-455	491.48	1.2e-151
CAD	osa:9267509	ADH_zinc_N	PF00107.26	1-117	67.94	3e-22
CAD	osa:9267509	ADH_N	PF08240.12	2-108	97.91	1.1e-31
CAD	osa:9267509	2-Hacid_dh_C	PF02826.19	25-76	27.39	7.3e-10
CAD	osa:9267509	AlaDh_PNT_C	PF01262.21	26-102	23.27	1.3e-08
CAD	osa:9267509	Glu_dehyd_C	PF16912.5	32-159	19.68	1.9e-07
4CL	osa:9267647	AMP-binding_C	PF13193.6	1-76	69.75	5.1e-23
4CL	osa:9267647	AMP-binding	PF00501.28	5-422	328.95	6e-102
4CL	osa:9267647	AMP-binding_C	PF13193.6	14-64	5.34	0.0064
4CL	osa:9269113	AMP-binding_C	PF13193.6	2-76	58.25	1.3e-19
4CL	osa:9269113	AMP-binding	PF00501.28	9-422	312.43	4.1e-97
C4H	osa:9270590	p450	PF00067.22	1-459	350.95	5.5e-109
F5H	osa:9270922	p450	PF00067.22	1-457	269.49	5.6e-84
4CL	osa:9272068	AMP-binding_C	PF13193.6	2-76	59.73	4.6e-20
4CL	osa:9272068	AMP-binding	PF00501.28	19-422	311.55	7.6e-97
CAD	peu:105107410	FAD_binding_4	PF01565.23	1-136	90.81	6.9e-30
CAD	peu:105107410	BBE	PF08031.12	1-46	75.83	2.2e-25
CCoAMT	peu:105107779	Methyltransf_24	PF13578.6	1-105	35.21	3.3e-12
CCoAMT	peu:105107779	Methyltransf_3	PF01596.17	2-212	351.63	1.7e-109
HCT	peu:105107802	Transferase	PF02458.15	1-431	256.77	1.7e-80
CCoAMT	peu:105108214	Methyltransf_24	PF13578.6	1-105	34.85	2.9e-12
CCoAMT	peu:105108214	Methyltransf_3	PF01596.17	2-212	355.64	6.7e-111
CAD	peu:105108525	ADH_zinc_N	PF00107.26	1-128	77.25	6.3e-25
CAD	peu:105108525	ADH_zinc_N_2	PF13602.6	1-128	23.21	7e-08
CAD	peu:105108525	ADH_N	PF08240.12	2-108	97.92	1.8e-31
CAD	peu:105108525	F420_oxidored	PF03807.17	3-73	17.19	3.5e-06
CAD	peu:105108525	NAD_binding_2	PF03446.15	3-65	15.06	1.2e-05
CAD	peu:105108525	Turandot	PF07240.11	21-64	15.2	9.5e-06
CAD	peu:105108525	2-Hacid_dh_C	PF02826.19	29-95	22.53	3.6e-08
CAD	peu:105108525	AlaDh_PNT_C	PF01262.21	33-102	22.92	2.6e-08
HCT	peu:105108969	Transferase	PF02458.15	1-431	250.79	1.1e-78
CAD	peu:105109066	FAD_binding_4	PF01565.23	1-136	90.31	9.7e-30
CAD	peu:105109066	BBE	PF08031.12	1-44	67.8	7.1e-23
4CL	peu:105109211	AMP-binding_C	PF13193.6	1-76	65.36	7.9e-22
4CL	peu:105109211	AMP-binding	PF00501.28	4-422	317.88	9.1e-99
COMT	peu:105110074	5.8e-06	0.017	0-1
COMT	peu:105110074	3.1e-85	9.3e-82	1-0
COMT	peu:105110074	1.5e-27	4.5e-24	1-0
CAD	peu:105110879	ADH_zinc_N	PF00107.26	1-129	53.48	9e-18
CAD	peu:105110879	ADH_N	PF08240.12	2-108	92.08	7.4e-30
CAD	peu:105110879	ADH_zinc_N_2	PF13602.6	2-125	22.21	9.1e-08
CAD	peu:105110879	AlaDh_PNT_C	PF01262.21	32-99	16.5	1.5e-06
CAD	peu:105110879	2-Hacid_dh_C	PF02826.19	34-97	25.31	3.2e-09
4CL	peu:105110926	AMP-binding_C	PF13193.6	1-76	55.09	1.3e-18
4CL	peu:105110926	AMP-binding	PF00501.28	2-422	349.29	2.7e-108
CAD	peu:105111709	FAD_binding_4	PF01565.23	1-136	87.08	9.7e-29
CAD	peu:105111709	BBE	PF08031.12	1-46	79.17	2e-26
CAD	peu:105112105	FAD_binding_4	PF01565.23	1-136	88.42	1.9e-29
CAD	peu:105112109	FAD_binding_4	PF01565.23	1-136	86.27	1.7e-28
CAD	peu:105112109	BBE	PF08031.12	1-46	73.33	1.3e-24
CAD	peu:105112110	BBE	PF08031.12	1-46	73.67	5.2e-25
CAD	peu:105112111	FAD_binding_4	PF01565.23	1-136	93.95	7.3e-31
CAD	peu:105112111	BBE	PF08031.12	1-46	73.84	9.2e-25
CAD	peu:105112113	FAD_binding_4	PF01565.23	1-136	87.05	9.9e-29
CAD	peu:105112113	BBE	PF08031.12	1-46	77.47	6.8e-26
CAD	peu:105112114	FAD_binding_4	PF01565.23	1-136	88.94	2.6e-29
CAD	peu:105112114	BBE	PF08031.12	1-46	70.9	7.6e-24
CAD	peu:105112115	BBE	PF08031.12	1-46	81.74	3.1e-27
CAD	peu:105112115	FAD_binding_4	PF01565.23	3-137	93.58	9.5e-31
CAD	peu:105112126	BBE	PF08031.12	1-46	80.26	4.5e-27
CAD	peu:105112127	BBE	PF08031.12	1-46	72.88	9.2e-25
4CL	peu:105113098	AMP-binding_C	PF13193.6	1-76	60.16	3.3e-20
4CL	peu:105113098	AMP-binding	PF00501.28	4-422	356.39	1.9e-110
CSE	peu:105113356	Abhydrolase_6	PF12697.7	1-215	47.52	1.8e-15
CSE	peu:105113356	Abhydrolase_1	PF00561.20	2-112	35.5	4.5e-12
CSE	peu:105113356	Hydrolase_4	PF12146.8	3-238	213.97	1e-66
CSE	peu:105113356	Abhydrolase_2	PF02230.16	6-31	9.84	0.00034
CSE	peu:105113356	Peptidase_S9	PF00326.21	67-99	7.27	0.0017
CSE	peu:105113356	Abhydrolase_2	PF02230.16	107-142	8.17	0.0011
CSE	peu:105113356	Esterase	PF00756.20	116-151	16.09	3.8e-06
CSE	peu:105113356	Peptidase_S9	PF00326.21	141-207	11.13	0.00011
CSE	peu:105113356	Abhydrolase_2	PF02230.16	155-203	4.29	0.017
CSE	peu:105113356	Abhydrolase_1	PF00561.20	206-254	16.43	3e-06
HCT	peu:105113952	Transferase	PF02458.15	1-431	275.55	7e-86
CCoAMT	peu:105114140	Methyltransf_24	PF13578.6	1-106	34.24	1.1e-11
CCoAMT	peu:105114140	Methyltransf_3	PF01596.17	2-212	275.86	4.3e-86
CCoAMT	peu:105114140	PCMT	PF01135.19	58-128	15.2	3.8e-06
CSE	peu:105114563	Abhydrolase_6	PF12697.7	1-208	35.14	7.7e-12
CSE	peu:105114563	Hydrolase_4	PF12146.8	2-238	210.52	8.2e-66
CSE	peu:105114563	Abhydrolase_1	PF00561.20	3-107	27.65	7.8e-10
CSE	peu:105114563	Abhydrolase_2	PF02230.16	10-30	4.62	0.0095
CSE	peu:105114563	Peptidase_S9	PF00326.21	10-100	20.65	9.4e-08
CSE	peu:105114563	Abhydrolase_2	PF02230.16	108-154	10.87	0.00012
CSE	peu:105114563	Esterase	PF00756.20	111-154	17.77	8.1e-07
CSE	peu:105114563	Peptidase_S9	PF00326.21	141-209	11.73	5e-05
CSE	peu:105114563	Abhydrolase_2	PF02230.16	142-202	10.82	0.00012
CSE	peu:105114563	Abhydrolase_1	PF00561.20	191-237	7.89	0.00084
PAL	peu:105115311	Lyase_aromatic	PF00221.19	1-459	514.07	1.7e-158
HCT	peu:105115892	Transferase	PF02458.15	1-432	258.87	4e-81
HCT	peu:105115893	Transferase	PF02458.15	1-432	361.59	5.4e-112
COMT	peu:105116664	1.9e-07	0.00056	0-1
COMT	peu:105116664	2.3e-59	7e-56	1-0
COMT	peu:105116664	1.1e-21	3.2e-18	1-0
CAD	peu:105116759	FAD_binding_4	PF01565.23	1-136	91.25	2.5e-30
CAD	peu:105117605	BBE	PF08031.12	1-46	81.63	1.7e-27
CAD	peu:105117606	BBE	PF08031.12	3-46	58.16	1.8e-19
CAD	peu:105117606	BBE	PF08031.12	3-46	58.16	1.8e-19
CAD	peu:105117606	TFIID-31kDa	PF02291.15	5-78	10.35	0.00015
CAD	peu:105117606	DUF4512	PF14975.6	17-38	7.6	0.0018
CAD	peu:105117606	DUF4512	PF14975.6	17-41	8.65	0.00085
CAD	peu:105117606	DUF4512	PF14975.6	17-41	8.53	0.00093
CAD	peu:105117606	TFIID-31kDa	PF02291.15	48-78	7.48	0.0012
CAD	peu:105117856	FAD_binding_4	PF01565.23	1-136	79.42	2.2e-26
CAD	peu:105117856	BBE	PF08031.12	1-46	72.02	3.4e-24
CAD	peu:105117857	FAD_binding_4	PF01565.23	1-136	95.19	3.1e-31
CAD	peu:105117857	BBE	PF08031.12	1-46	73.84	9.2e-25
CAD	peu:105117858	FAD_binding_4	PF01565.23	1-136	88.56	3.4e-29
CAD	peu:105117858	BBE	PF08031.12	1-46	73.33	1.3e-24
CAD	peu:105117859	BBE	PF08031.12	2-46	78.61	4.5e-26
HCT	peu:105118611	Transferase	PF02458.15	1-431	388.32	2.1e-120
C4H	peu:105118872	p450	PF00067.22	1-459	390.65	9.9e-121
HCT	peu:105119631	Transferase	PF02458.15	148-431	240.52	1.5e-75
CCR	peu:105119801	adh_short	PF00106.25	1-71	20.73	1.1e-07
CCR	peu:105119801	Polysacc_synt_2	PF02719.15	1-128	29.06	2.7e-10
CCR	peu:105119801	NmrA	PF05368.13	1-104	44.41	7e-15
CCR	peu:105119801	Epimerase	PF01370.21	1-231	99.39	1.1e-31
CCR	peu:105119801	NAD_binding_4	PF07993.12	1-209	36.16	1.8e-12
CCR	peu:105119801	NAD_binding_10	PF13460.6	1-144	71	5.7e-23
CCR	peu:105119801	KR	PF08659.10	2-144	29.37	3.4e-10
CCR	peu:105119801	3Beta_HSD	PF01073.19	2-228	80.41	5.4e-26
CCR	peu:105119801	GDP_Man_Dehyd	PF16363.5	2-262	56.82	1.2e-18
CAD	peu:105120028	FAD_binding_4	PF01565.23	1-136	96.48	1.2e-31
CAD	peu:105120028	BBE	PF08031.12	1-46	73.84	9.2e-25
4CL	peu:105120323	AMP-binding	PF00501.28	8-377	300.52	1.7e-93
C4H	peu:105120907	p450	PF00067.22	1-456	356.67	1e-110
HCT	peu:105121160	Transferase	PF02458.15	1-433	402.66	9.3e-125
HCT	peu:105121192	Transferase	PF02458.15	1-430	349.05	1.7e-108
HCT	peu:105121198	Transferase	PF02458.15	2-432	356.23	1.1e-110
4CL	peu:105122873	AMP-binding_C	PF13193.6	1-76	59.62	4.9e-20
4CL	peu:105122873	AMP-binding	PF00501.28	2-422	378.12	4.7e-117
HCT	peu:105122903	Transferase	PF02458.15	3-432	358.15	6e-111
CSE	peu:105122910	Hydrolase_4	PF12146.8	1-235	211.61	4.3e-66
CSE	peu:105122910	Abhydrolase_6	PF12697.7	2-181	30.39	2.5e-10
CSE	peu:105122910	Abhydrolase_1	PF00561.20	3-113	27.62	9.1e-10
CSE	peu:105122910	Peptidase_S9	PF00326.21	6-100	15.72	3.4e-06
CSE	peu:105122910	Esterase	PF00756.20	113-152	15.46	4.7e-06
CSE	peu:105122910	Peptidase_S9	PF00326.21	142-186	8.29	0.00065
CSE	peu:105122910	Abhydrolase_1	PF00561.20	206-233	8.02	0.00087
CCR	peu:105122930	adh_short	PF00106.25	1-71	20.44	1.4e-07
CCR	peu:105122930	NmrA	PF05368.13	1-104	45.89	2.5e-15
CCR	peu:105122930	Polysacc_synt_2	PF02719.15	1-132	29.07	2.7e-10
CCR	peu:105122930	Epimerase	PF01370.21	1-231	105.02	2e-33
CCR	peu:105122930	NAD_binding_4	PF07993.12	1-209	39.61	1.6e-13
CCR	peu:105122930	NAD_binding_10	PF13460.6	1-144	72.57	1.9e-23
CCR	peu:105122930	3Beta_HSD	PF01073.19	2-228	77.17	5.2e-25
CCR	peu:105122930	GDP_Man_Dehyd	PF16363.5	2-261	58.76	3e-19
CCR	peu:105122930	KR	PF08659.10	3-144	27.25	1.5e-09
C4H	peu:105123239	p450	PF00067.22	1-459	392.36	3e-121
4CL	peu:105123360	AMP-binding_C	PF13193.6	1-76	52.87	6.3e-18
4CL	peu:105123360	AMP-binding	PF00501.28	2-422	347.56	8.9e-108
CCoAMT	peu:105123829	Methyltransf_24	PF13578.6	1-106	39.92	3.4e-13
CCoAMT	peu:105123829	Methyltransf_3	PF01596.17	2-211	340.27	1.5e-105
CCoAMT	peu:105123829	Methyltransf_25	PF13649.6	2-96	19.44	6.3e-07
CCoAMT	peu:105123829	Methyltransf_31	PF13847.6	7-112	21.39	8.7e-08
CCoAMT	peu:105123829	CmcI	PF04989.12	26-121	15.78	4.3e-06
CCoAMT	peu:105123829	Cons_hypoth95	PF03602.15	63-152	14.88	7.9e-06
CCoAMT	peu:105125580	Methyltransf_24	PF13578.6	1-106	41.81	4.9e-14
CCoAMT	peu:105125580	Methyltransf_3	PF01596.17	2-211	350.96	4.5e-109
CCoAMT	peu:105125580	Methyltransf_31	PF13847.6	7-111	16.4	1.7e-06
COMT	peu:105126241	Dimerisation	PF08100.11	1-51	73.66	2e-24
COMT	peu:105126241	Methyltransf_2	PF00891.18	1-210	241.9	9e-76
COMT	peu:105126241	Dimerisation2	PF16864.5	13-83	16.21	1.7e-06
COMT	peu:105126241	Methyltransf_PK	PF05891.12	117-163	12.83	1.4e-05
F5H	peu:105126668	p450	PF00067.22	1-458	344.56	1.4e-106
CSE	peu:105127475	Hydrolase_4	PF12146.8	1-236	214.29	9.1e-67
CSE	peu:105127475	Abhydrolase_6	PF12697.7	2-204	29.71	5.5e-10
CSE	peu:105127475	Abhydrolase_1	PF00561.20	3-120	31.51	8.1e-11
CSE	peu:105127475	DLH	PF01738.18	7-126	7.7	0.0014
CSE	peu:105127475	Peptidase_S9	PF00326.21	9-110	20.55	1.6e-07
CSE	peu:105127475	Esterase	PF00756.20	109-153	19.05	5.2e-07
CSE	peu:105127475	DLH	PF01738.18	139-191	8.9	0.00061
CSE	peu:105127475	Peptidase_S9	PF00326.21	141-207	7.07	0.0021
CSE	peu:105127475	Abhydrolase_1	PF00561.20	206-233	4.55	0.014
4CL	peu:105128215	AMP-binding_C	PF13193.6	2-76	54.46	2e-18
4CL	peu:105128215	AMP-binding	PF00501.28	7-422	323.58	1.7e-100
F5H	peu:105128633	p450	PF00067.22	1-458	340.46	1.7e-105
CAD	peu:105129887	ADH_zinc_N	PF00107.26	1-127	72.35	1.1e-23
CAD	peu:105129887	ADH_zinc_N_2	PF13602.6	1-127	18.81	8.7e-07
CAD	peu:105129887	F420_oxidored	PF03807.17	3-73	15.43	6.9e-06
CAD	peu:105129887	AlaDh_PNT_C	PF01262.21	33-102	21.87	3e-08
CAD	peu:105129887	2-Hacid_dh_C	PF02826.19	37-92	18.57	3.2e-07
HCT	peu:105130714	Transferase	PF02458.15	1-433	239.12	4e-75
HCT	peu:105130715	Transferase	PF02458.15	2-433	267.37	1.1e-83
HCT	peu:105130717	Transferase	PF02458.15	2-433	261.68	5.6e-82
PAL	peu:105130758	Lyase_aromatic	PF00221.19	1-457	507.46	1.8e-156
CSE	peu:105131989	Abhydrolase_6	PF12697.7	1-207	32.13	9.2e-11
CSE	peu:105131989	Hydrolase_4	PF12146.8	2-236	208.06	6.6e-65
CSE	peu:105131989	Abhydrolase_1	PF00561.20	3-128	32.15	4.7e-11
CSE	peu:105131989	Peptidase_S9	PF00326.21	11-100	18.06	8.3e-07
CSE	peu:105131989	Abhydrolase_2	PF02230.16	13-30	3.68	0.026
CSE	peu:105131989	Esterase	PF00756.20	101-154	21.67	7.4e-08
CSE	peu:105131989	Abhydrolase_2	PF02230.16	108-154	8.73	0.00075
CSE	peu:105131989	FSH1	PF03959.13	109-197	20.48	1.7e-07
CSE	peu:105131989	Peptidase_S9	PF00326.21	138-209	15.46	5.2e-06
CSE	peu:105131989	Abhydrolase_2	PF02230.16	142-200	12.89	4e-05
CSE	peu:105131989	Abhydrolase_1	PF00561.20	206-236	7.39	0.0017
CCR	peu:105132634	adh_short	PF00106.25	1-71	20.1	1.7e-07
CCR	peu:105132634	Polysacc_synt_2	PF02719.15	1-128	28.66	3.5e-10
CCR	peu:105132634	NmrA	PF05368.13	1-104	47.97	5.8e-16
CCR	peu:105132634	Epimerase	PF01370.21	1-231	98.74	1.7e-31
CCR	peu:105132634	NAD_binding_4	PF07993.12	1-219	37.53	6.9e-13
CCR	peu:105132634	NAD_binding_10	PF13460.6	1-144	74.51	4.8e-24
CCR	peu:105132634	KR	PF08659.10	2-144	25.98	3.7e-09
CCR	peu:105132634	3Beta_HSD	PF01073.19	2-228	76.22	1e-24
CCR	peu:105132634	GDP_Man_Dehyd	PF16363.5	2-261	54.97	4.3e-18
HCT	peu:105132658	Transferase	PF02458.15	3-430	356.31	2.2e-110
4CL	peu:105132690	AMP-binding_C	PF13193.6	1-76	64.83	1.2e-21
4CL	peu:105132690	AMP-binding	PF00501.28	3-422	373.1	1.6e-115
CCR	peu:105132742	adh_short	PF00106.25	1-71	21.01	9.2e-08
CCR	peu:105132742	Polysacc_synt_2	PF02719.15	1-128	30.31	1.1e-10
CCR	peu:105132742	NmrA	PF05368.13	1-103	48.57	3.8e-16
CCR	peu:105132742	Epimerase	PF01370.21	1-131	68.96	2.1e-22
CCR	peu:105132742	NAD_binding_4	PF07993.12	1-152	25.2	4e-09
CCR	peu:105132742	NAD_binding_10	PF13460.6	1-112	71.7	3.5e-23
CCR	peu:105132742	KR	PF08659.10	2-144	28.95	4.6e-10
CCR	peu:105132742	3Beta_HSD	PF01073.19	2-122	60.87	4.9e-20
CCR	peu:105132742	GDP_Man_Dehyd	PF16363.5	2-141	51.51	4.8e-17
CAD	peu:105132927	ADH_zinc_N	PF00107.26	1-127	65.7	2.4e-21
CAD	peu:105132927	ADH_zinc_N_2	PF13602.6	1-127	23.41	6e-08
CAD	peu:105132927	ADH_N	PF08240.12	2-108	93.32	4.8e-30
CAD	peu:105132927	AlaDh_PNT_C	PF01262.21	29-102	16.5	2.4e-06
CAD	peu:105132927	2-Hacid_dh_C	PF02826.19	32-77	24.96	6.3e-09
CSE	peu:105133370	Hydrolase_4	PF12146.8	2-238	174.67	7.3e-55
CSE	peu:105133370	Abhydrolase_1	PF00561.20	3-133	15.83	3.2e-06
CSE	peu:105133370	Abhydrolase_6	PF12697.7	3-216	33.6	2.3e-11
CSE	peu:105133370	DLH	PF01738.18	12-52	9.17	0.00032
CSE	peu:105133370	Peptidase_S15	PF02129.18	52-77	10.88	9.9e-05
CSE	peu:105133370	Peptidase_S9	PF00326.21	67-99	5.48	0.0041
CSE	peu:105133370	DLH	PF01738.18	138-194	9.14	0.00033
CSE	peu:105133370	Peptidase_S9	PF00326.21	139-206	10.47	0.00012
CSE	peu:105133370	Abhydrolase_1	PF00561.20	206-252	7.95	0.0008
CSE	peu:105133370	Peptidase_S15	PF02129.18	221-258	7	0.0015
HCT	peu:105134196	Transferase	PF02458.15	1-179	136.38	6e-44
HCT	peu:105134197	Transferase	PF02458.15	3-432	333.17	2.3e-103
HCT	peu:105134310	Transferase	PF02458.15	3-432	330.52	7.2e-103
HCT	peu:105134821	Transferase	PF02458.15	1-431	259.58	2.4e-81
COMT	peu:105135039	1.9e-07	0.00056	0-1
COMT	peu:105135039	2.3e-59	7e-56	1-0
COMT	peu:105135039	1.1e-21	3.2e-18	1-0
CAD	peu:105135894	FAD_binding_4	PF01565.23	1-136	95.71	2.1e-31
CAD	peu:105135894	BBE	PF08031.12	1-46	71.91	3.7e-24
CAD	peu:105135900	FAD_binding_4	PF01565.23	1-137	97.66	5.2e-32
CAD	peu:105135900	BBE	PF08031.12	1-46	80.82	6e-27
CAD	peu:105135901	FAD_binding_4	PF01565.23	1-136	86.87	1.1e-28
CAD	peu:105135901	BBE	PF08031.12	1-46	76.91	1e-25
COMT	peu:105135998	Methyltransf_2	PF00891.18	1-210	215.01	1.5e-67
COMT	peu:105135998	Dimerisation	PF08100.11	2-51	53.93	2.9e-18
COMT	peu:105135998	Bin3	PF06859.12	9-59	14.27	1.1e-05
COMT	peu:105136006	Dimerisation	PF08100.11	1-51	70.76	2e-23
COMT	peu:105136006	Methyltransf_2	PF00891.18	1-210	245.98	6.3e-77
COMT	peu:105136006	Dimerisation2	PF16864.5	12-84	20.78	7.9e-08
COMT	peu:105136006	Methyltransf_PK	PF05891.12	122-163	13.45	1.1e-05
CSE	peu:105136386	Hydrolase_4	PF12146.8	2-238	180.36	1.5e-56
CSE	peu:105136386	Abhydrolase_1	PF00561.20	3-133	18.87	4.3e-07
CSE	peu:105136386	Abhydrolase_6	PF12697.7	3-216	32.3	6.5e-11
CSE	peu:105136386	DLH	PF01738.18	11-53	8.37	0.00065
CSE	peu:105136386	Peptidase_S15	PF02129.18	52-78	11.12	9.6e-05
CSE	peu:105136386	Peptidase_S9	PF00326.21	66-99	6.38	0.0025
CSE	peu:105136386	DLH	PF01738.18	139-195	8.89	0.00045
CSE	peu:105136386	Peptidase_S9	PF00326.21	139-207	9.54	0.00027
CSE	peu:105136386	Abhydrolase_1	PF00561.20	206-252	7.11	0.0017
CSE	peu:105136386	Peptidase_S15	PF02129.18	221-258	7.34	0.0014
COMT	peu:105136824	Methyltransf_2	PF00891.18	1-210	198.61	2.4e-62
COMT	peu:105136824	Dimerisation	PF08100.11	2-51	55.72	1.2e-18
COMT	peu:105136824	Bin3	PF06859.12	10-41	18.27	9.4e-07
COMT	peu:105136824	Methyltransf_PK	PF05891.12	123-163	14.66	5.6e-06
C3H	peu:105136908	p450	PF00067.22	1-452	338.19	4.1e-105
PAL	peu:105137114	Lyase_aromatic	PF00221.19	1-458	496.85	2.9e-153
PAL	peu:105137115	Lyase_aromatic	PF00221.19	1-458	475.4	9.3e-147
HCT	peu:105137297	Transferase	PF02458.15	1-431	247.98	8.1e-78
C3H	peu:105137345	p450	PF00067.22	1-452	344.94	3.6e-107
C4H	peu:105137660	p450	PF00067.22	1-459	396.09	2.2e-122
HCT	peu:105138032	Transferase	PF02458.15	3-433	233.99	1.4e-73
HCT	peu:105138033	Transferase	PF02458.15	2-433	273.89	1.1e-85
COMT	peu:105139125	6.5e-06	0.023	0-1
COMT	peu:105139125	2.5e-87	9.1e-84	1-0
COMT	peu:105139125	1.4e-27	5e-24	1-0
4CL	peu:105139299	AMP-binding_C	PF13193.6	1-76	58.28	1.3e-19
4CL	peu:105139299	AMP-binding	PF00501.28	4-422	378.84	2.9e-117
4CL	peu:105139450	AMP-binding_C	PF13193.6	1-76	54.62	1.8e-18
4CL	peu:105139450	AMP-binding	PF00501.28	17-422	324.5	8.9e-101
CAD	peu:105140526	ADH_zinc_N	PF00107.26	1-129	66.18	1.1e-21
CAD	peu:105140526	ADH_zinc_N_2	PF13602.6	1-126	23.42	3.8e-08
CAD	peu:105140526	ADH_N	PF08240.12	2-108	96.4	3.4e-31
CAD	peu:105140526	2-Hacid_dh_C	PF02826.19	27-93	26.2	1.7e-09
CAD	peu:105140526	AlaDh_PNT_C	PF01262.21	32-109	16.3	1.8e-06
F5H	peu:105141794	p450	PF00067.22	1-457	334.91	4e-104
PAL	peu:105142552	Lyase_aromatic	PF00221.19	1-458	512.83	4.1e-158
CAD	pop:112323320	FAD_binding_4	PF01565.23	1-136	94.69	4.3e-31
CAD	pop:112323320	BBE	PF08031.12	1-46	73.84	9.2e-25
CAD	pop:112323321	FAD_binding_4	PF01565.23	1-136	94.69	4.3e-31
CAD	pop:112323321	BBE	PF08031.12	1-46	73.84	9.2e-25
CAD	pop:112323322	FAD_binding_4	PF01565.23	1-136	94.69	4.3e-31
CAD	pop:112323322	BBE	PF08031.12	1-46	73.84	9.2e-25
CAD	pop:112323328	FAD_binding_4	PF01565.23	1-136	80.49	1.1e-26
CAD	pop:112323328	BBE	PF08031.12	1-46	72.36	2.7e-24
CAD	pop:112323330	FAD_binding_4	PF01565.23	1-136	82.34	2.8e-27
CAD	pop:112323330	BBE	PF08031.12	1-46	72.39	2.6e-24
HCT	pop:112324975	Transferase	PF02458.15	1-430	354.5	3.8e-110
C4H	pop:112325022	p450	PF00067.22	1-456	359.36	1.5e-111
CAD	pop:112325984	FAD_binding_4	PF01565.23	1-136	84.51	6e-28
CAD	pop:112325984	BBE	PF08031.12	1-46	72.37	2.6e-24
COMT	pop:112326165	Dimerisation	PF08100.11	2-51	57.58	1.6e-19
COMT	pop:112326165	Methyltransf_2	PF00891.18	2-104	89.82	2.4e-29
HCT	pop:112327538	Transferase	PF02458.15	1-432	219.38	3.9e-69
HCT	pop:112327551	Transferase	PF02458.15	1-432	220.04	2.4e-69
CAD	pop:112327885	FAD_binding_4	PF01565.23	1-136	86.55	7e-29
HCT	pop:112328871	Transferase	PF02458.15	2-433	277.83	7.1e-87
HCT	pop:112328896	Transferase	PF02458.15	2-433	279.74	1.9e-87
CAD	pop:112329148	FAD_binding_4	PF01565.23	1-136	94.36	5.5e-31
CAD	pop:112329148	BBE	PF08031.12	1-46	72.68	2.1e-24
HCT	pop:18094244	Transferase	PF02458.15	3-430	356.58	8.9e-111
CCR	pop:18094264	NAD_binding_10	PF13460.6	76-144	18.3	3.7e-07
CCR	pop:18094264	3Beta_HSD	PF01073.19	92-228	40.62	3.2e-14
CCR	pop:18094264	Epimerase	PF01370.21	92-231	49.58	7.8e-17
CCR	pop:18094264	NAD_binding_4	PF07993.12	109-209	25.98	1e-09
CCR	pop:18094265	adh_short	PF00106.25	1-71	20.71	1.1e-07
CCR	pop:18094265	Polysacc_synt_2	PF02719.15	1-128	29.1	2.6e-10
CCR	pop:18094265	NmrA	PF05368.13	1-104	46.31	1.8e-15
CCR	pop:18094265	Epimerase	PF01370.21	1-231	100.26	5.8e-32
CCR	pop:18094265	NAD_binding_4	PF07993.12	1-209	37.53	7e-13
CCR	pop:18094265	NAD_binding_10	PF13460.6	1-145	73.42	1e-23
CCR	pop:18094265	KR	PF08659.10	2-144	30.07	2.1e-10
CCR	pop:18094265	3Beta_HSD	PF01073.19	2-228	81.3	2.9e-26
CCR	pop:18094265	GDP_Man_Dehyd	PF16363.5	2-262	57.87	5.6e-19
CCR	pop:18094536	adh_short	PF00106.25	1-71	20.11	1.7e-07
CCR	pop:18094536	Polysacc_synt_2	PF02719.15	1-128	28.34	4.4e-10
CCR	pop:18094536	NmrA	PF05368.13	1-104	47.29	9.3e-16
CCR	pop:18094536	Epimerase	PF01370.21	1-231	100.85	3.9e-32
CCR	pop:18094536	NAD_binding_4	PF07993.12	1-209	35.27	3.4e-12
CCR	pop:18094536	NAD_binding_10	PF13460.6	1-144	74.34	5.4e-24
CCR	pop:18094536	KR	PF08659.10	2-144	27.88	9.8e-10
CCR	pop:18094536	3Beta_HSD	PF01073.19	2-228	80.16	6.4e-26
CCR	pop:18094536	GDP_Man_Dehyd	PF16363.5	2-261	55.73	2.5e-18
CCR	pop:18094540	adh_short	PF00106.25	1-71	20.21	1.6e-07
CCR	pop:18094540	Polysacc_synt_2	PF02719.15	1-128	27.53	7.8e-10
CCR	pop:18094540	NmrA	PF05368.13	1-104	47.93	5.9e-16
CCR	pop:18094540	Epimerase	PF01370.21	1-231	100.29	5.7e-32
CCR	pop:18094540	NAD_binding_4	PF07993.12	1-209	36.9	1.1e-12
CCR	pop:18094540	NAD_binding_10	PF13460.6	1-144	71.08	5.4e-23
CCR	pop:18094540	KR	PF08659.10	2-144	27.25	1.5e-09
CCR	pop:18094540	3Beta_HSD	PF01073.19	2-228	73.09	9.2e-24
CCR	pop:18094540	GDP_Man_Dehyd	PF16363.5	2-261	56.22	1.8e-18
COMT	pop:18096396	Dimerisation	PF08100.11	1-51	70.89	2.2e-23
COMT	pop:18096396	Methyltransf_2	PF00891.18	1-210	246.79	4.3e-77
COMT	pop:18096396	Dimerisation2	PF16864.5	13-81	16.77	1.7e-06
COMT	pop:18096396	Methyltransf_PK	PF05891.12	51-163	14.17	8e-06
COMT	pop:18096397	Dimerisation	PF08100.11	1-51	70.96	2.1e-23
COMT	pop:18096397	Methyltransf_2	PF00891.18	1-210	245.7	9.2e-77
COMT	pop:18096397	Dimerisation2	PF16864.5	13-80	17.42	1.1e-06
COMT	pop:18096397	Methyltransf_PK	PF05891.12	51-163	14.06	8.6e-06
HCT	pop:18098695	Transferase	PF02458.15	2-432	336.45	1.1e-104
HCT	pop:18098696	Transferase	PF02458.15	3-433	333.86	7e-104
F5H	pop:18099227	p450	PF00067.22	1-458	336.5	2.7e-104
CSE	pop:18099494	Hydrolase_4	PF12146.8	2-238	205.64	4e-64
CSE	pop:18099494	Abhydrolase_1	PF00561.20	2-254	30.95	1.2e-10
CSE	pop:18099494	Abhydrolase_6	PF12697.7	3-216	42.75	5.7e-14
CSE	pop:18099494	DLH	PF01738.18	8-46	3.43	0.029
CSE	pop:18099494	Abhydrolase_2	PF02230.16	9-28	11.04	0.00016
CSE	pop:18099494	Peptidase_S9	PF00326.21	41-106	14.34	1.3e-05
CSE	pop:18099494	Abhydrolase_3	PF07859.13	46-209	15.1	9.6e-06
CSE	pop:18099494	Abhydrolase_2	PF02230.16	108-139	5.07	0.011
CSE	pop:18099494	Esterase	PF00756.20	110-156	16.28	3.6e-06
CSE	pop:18099494	Peptidase_S9	PF00326.21	111-207	7.15	0.002
CSE	pop:18099494	DLH	PF01738.18	136-194	14.7	1e-05
CSE	pop:18099494	Abhydrolase_2	PF02230.16	154-202	7.15	0.0025
PAL	pop:18100180	Lyase_aromatic	PF00221.19	1-456	511.68	9.2e-158
HCT	pop:18100471	Transferase	PF02458.15	3-433	419.64	6.5e-130
4CL	pop:18100510	AMP-binding_C	PF13193.6	1-76	60.62	2.4e-20
4CL	pop:18100510	AMP-binding	PF00501.28	3-422	369.41	2.1e-114
4CL	pop:18100511	AMP-binding_C	PF13193.6	1-76	60.61	3.6e-20
4CL	pop:18100511	AMP-binding	PF00501.28	3-422	373.53	1.8e-115
HCT	pop:18100835	Transferase	PF02458.15	1-176	157.95	3.4e-50
HCT	pop:18100835	Transferase	PF02458.15	232-314	34.98	7.1e-13
HCT	pop:18100835	Transferase	PF02458.15	364-431	50.05	1.9e-17
HCT	pop:18101360	Transferase	PF02458.15	2-433	270.24	2.8e-84
HCT	pop:18101361	Transferase	PF02458.15	1-433	237.35	1.4e-74
HCT	pop:18101362	Transferase	PF02458.15	2-433	262.36	3.5e-82
CSE	pop:18102566	Abhydrolase_6	PF12697.7	1-215	45.82	6.6e-15
CSE	pop:18102566	Abhydrolase_1	PF00561.20	2-112	35.06	6.7e-12
CSE	pop:18102566	Hydrolase_4	PF12146.8	3-238	215.31	4.4e-67
CSE	pop:18102566	Abhydrolase_2	PF02230.16	6-31	9.84	0.00038
CSE	pop:18102566	Peptidase_S9	PF00326.21	67-99	7.54	0.0015
CSE	pop:18102566	Abhydrolase_2	PF02230.16	108-142	7.51	0.002
CSE	pop:18102566	Esterase	PF00756.20	117-151	15.92	4.7e-06
CSE	pop:18102566	Peptidase_S9	PF00326.21	141-207	10.76	0.00016
CSE	pop:18102566	Abhydrolase_2	PF02230.16	155-203	4.56	0.016
CSE	pop:18102566	Abhydrolase_1	PF00561.20	206-254	16.88	2.4e-06
CAD	pop:18103449	ADH_zinc_N	PF00107.26	1-129	58.99	1.3e-19
CAD	pop:18103449	ADH_zinc_N_2	PF13602.6	1-125	24.87	9.7e-09
CAD	pop:18103449	ADH_N	PF08240.12	2-108	91.69	7e-30
CAD	pop:18103449	AlaDh_PNT_C	PF01262.21	32-99	19.71	1.1e-07
CAD	pop:18103449	2-Hacid_dh_C	PF02826.19	34-86	22.62	1.5e-08
CAD	pop:18103450	ADH_zinc_N	PF00107.26	1-129	51.53	2.6e-17
CAD	pop:18103450	ADH_N	PF08240.12	2-108	91.99	5.6e-30
CAD	pop:18103450	Glu_dehyd_C	PF16912.5	29-139	17.3	7.1e-07
CAD	pop:18103450	AlaDh_PNT_C	PF01262.21	32-99	19.67	1.2e-07
CAD	pop:18103450	2-Hacid_dh_C	PF02826.19	34-86	23.11	1.1e-08
CAD	pop:18103478	FAD_binding_4	PF01565.23	1-136	89.27	1e-29
CAD	pop:18103479	FAD_binding_4	PF01565.23	1-136	94.69	4.3e-31
CAD	pop:18103479	BBE	PF08031.12	1-46	73.84	9.2e-25
CAD	pop:18103480	FAD_binding_4	PF01565.23	1-136	94.36	5.5e-31
CAD	pop:18103480	BBE	PF08031.12	1-46	72.68	2.1e-24
CAD	pop:18103481	FAD_binding_4	PF01565.23	1-136	86.48	1.5e-28
CAD	pop:18103481	BBE	PF08031.12	1-46	76.07	1.8e-25
CAD	pop:18103482	FAD_binding_4	PF01565.23	1-136	86.8	1.2e-28
CAD	pop:18103482	BBE	PF08031.12	1-46	73.31	1.3e-24
CAD	pop:18103487	FAD_binding_4	PF01565.23	1-136	82.71	2.2e-27
CAD	pop:18103487	BBE	PF08031.12	1-46	72.39	2.6e-24
CAD	pop:18103492	FAD_binding_4	PF01565.23	1-136	84.44	6.3e-28
CAD	pop:18103492	BBE	PF08031.12	1-46	74.96	4.1e-25
CAD	pop:18103495	FAD_binding_4	PF01565.23	1-136	87.3	8.3e-29
CAD	pop:18103495	BBE	PF08031.12	1-46	72.42	2.5e-24
CAD	pop:18103496	FAD_binding_4	PF01565.23	1-136	87.44	7.5e-29
CAD	pop:18103496	BBE	PF08031.12	1-46	81.52	3.7e-27
CAD	pop:18103497	FAD_binding_4	PF01565.23	1-136	86.47	2.2e-28
CAD	pop:18103497	BBE	PF08031.12	2-46	69.87	2.4e-23
CSE	pop:18105288	Abhydrolase_6	PF12697.7	1-203	31.36	1.4e-10
CSE	pop:18105288	Hydrolase_4	PF12146.8	2-236	206.6	1.7e-64
CSE	pop:18105288	Abhydrolase_1	PF00561.20	3-128	32.22	4.1e-11
CSE	pop:18105288	Peptidase_S9	PF00326.21	11-100	16.99	1.6e-06
CSE	pop:18105288	Abhydrolase_2	PF02230.16	13-30	3.71	0.023
CSE	pop:18105288	Esterase	PF00756.20	101-154	20.2	1.9e-07
CSE	pop:18105288	Abhydrolase_2	PF02230.16	108-154	8.53	0.00078
CSE	pop:18105288	FSH1	PF03959.13	109-192	19.03	4.3e-07
CSE	pop:18105288	Peptidase_S9	PF00326.21	138-209	13.61	1.7e-05
CSE	pop:18105288	Abhydrolase_2	PF02230.16	142-200	13.46	2.4e-05
CSE	pop:18105288	Abhydrolase_1	PF00561.20	206-233	6.9	0.0022
CAD	pop:18105648	FAD_binding_4	PF01565.23	1-136	86.1	1.9e-28
CAD	pop:18105648	BBE	PF08031.12	1-46	80.32	8.7e-27
4CL	pop:18107395	AMP-binding_C	PF13193.6	1-76	55.29	1.1e-18
4CL	pop:18107395	AMP-binding	PF00501.28	2-422	343.1	2e-106
CCoAMT	pop:18107656	Methyltransf_24	PF13578.6	1-18	3.1	0.021
CCoAMT	pop:18107656	Methyltransf_3	PF01596.17	2-74	80.1	1.4e-26
CCoAMT	pop:18107656	Methyltransf_24	PF13578.6	66-106	12.44	2.7e-05
CCoAMT	pop:18107656	Methyltransf_3	PF01596.17	120-212	118.93	1.8e-38
HCT	pop:18107988	Transferase	PF02458.15	1-432	257.71	9e-81
HCT	pop:18107990	Transferase	PF02458.15	1-415	224.02	1.5e-70
CAD	pop:18109453	FAD_binding_4	PF01565.23	1-136	96.32	1.4e-31
CAD	pop:18109453	BBE	PF08031.12	1-46	73.84	9.2e-25
4CL	pop:7454535	AMP-binding_C	PF13193.6	1-76	53.45	4.1e-18
4CL	pop:7454535	AMP-binding	PF00501.28	17-422	323.78	1.5e-100
COMT	pop:7455369	Methyltransf_2	PF00891.18	1-210	203.01	7.2e-64
COMT	pop:7455369	Dimerisation	PF08100.11	2-50	52.33	9.1e-18
COMT	pop:7455369	Bin3	PF06859.12	9-59	13.61	1.7e-05
4CL	pop:7455782	AMP-binding_C	PF13193.6	1-76	65.53	7e-22
4CL	pop:7455782	AMP-binding	PF00501.28	4-422	375.12	3.8e-116
CCoAMT	pop:7457542	Methyltransf_24	PF13578.6	1-105	34.85	2.9e-12
CCoAMT	pop:7457542	Methyltransf_3	PF01596.17	2-212	356.71	3.1e-111
CCoAMT	pop:7457813	Methyltransf_24	PF13578.6	1-106	40.04	1.4e-13
CCoAMT	pop:7457813	Methyltransf_3	PF01596.17	2-211	365.44	1.3e-113
CCoAMT	pop:7457813	Methyltransf_31	PF13847.6	5-113	16.91	9.2e-07
CCoAMT	pop:7457813	PCMT	PF01135.19	54-125	15.39	2.6e-06
HCT	pop:7458540	Transferase	PF02458.15	1-111	69.12	1.5e-23
HCT	pop:7458540	Transferase	PF02458.15	136-183	38.07	4.1e-14
HCT	pop:7458540	Transferase	PF02458.15	219-288	23.38	1.2e-09
HCT	pop:7458540	Transferase	PF02458.15	410-432	1.98	0.0036
C3H	pop:7458907	p450	PF00067.22	1-452	346.66	1.1e-107
CCoAMT	pop:7459098	Methyltransf_24	PF13578.6	1-106	39.17	7.2e-13
CCoAMT	pop:7459098	Methyltransf_3	PF01596.17	2-211	336.32	3e-104
CCoAMT	pop:7459098	Methyltransf_25	PF13649.6	2-94	19.2	9.1e-07
CCoAMT	pop:7459098	Methyltransf_4	PF02390.17	5-82	15.36	6.1e-06
CCoAMT	pop:7459098	Methyltransf_31	PF13847.6	7-110	21.41	1e-07
CCoAMT	pop:7459098	Cons_hypoth95	PF03602.15	49-152	13.99	1.8e-05
HCT	pop:7460045	Transferase	PF02458.15	2-433	280.11	1.4e-87
HCT	pop:7460046	Transferase	PF02458.15	2-433	281.14	7e-88
4CL	pop:7460544	AMP-binding_C	PF13193.6	1-76	61.92	9.4e-21
4CL	pop:7460544	AMP-binding	PF00501.28	4-422	316.82	1.9e-98
HCT	pop:7462355	Transferase	PF02458.15	1-433	249.22	1.4e-77
4CL	pop:7462820	AMP-binding_C	PF13193.6	1-76	58	1.6e-19
4CL	pop:7462820	AMP-binding	PF00501.28	3-422	376.11	1.9e-116
PAL	pop:7463441	Lyase_aromatic	PF00221.19	1-456	499.46	4.7e-154
PAL	pop:7463442	Lyase_aromatic	PF00221.19	1-456	466.72	4e-144
HCT	pop:7463669	Transferase	PF02458.15	1-431	278.66	7.9e-87
COMT	pop:7464476	5.7e-06	0.017	0-1
COMT	pop:7464476	2.1e-84	6.3e-81	1-0
COMT	pop:7464476	1.5e-27	4.5e-24	1-0
C4H	pop:7464737	p450	PF00067.22	1-459	391.71	4.8e-121
CAD	pop:7465014	ADH_zinc_N	PF00107.26	1-129	63.8	5e-21
CAD	pop:7465014	ADH_zinc_N_2	PF13602.6	1-126	23.93	2.3e-08
CAD	pop:7465014	ADH_N	PF08240.12	2-108	95.79	4.4e-31
CAD	pop:7465014	2-Hacid_dh_C	PF02826.19	28-74	25.32	2.7e-09
CAD	pop:7465014	AlaDh_PNT_C	PF01262.21	31-109	16.17	1.7e-06
CSE	pop:7469795	Hydrolase_4	PF12146.8	1-235	207.8	6.3e-65
CSE	pop:7469795	Abhydrolase_6	PF12697.7	2-156	28.93	7e-10
CSE	pop:7469795	Abhydrolase_1	PF00561.20	3-111	26.9	1.5e-09
CSE	pop:7469795	Peptidase_S9	PF00326.21	9-99	15.21	5e-06
CSE	pop:7469795	Esterase	PF00756.20	113-152	15.32	5.2e-06
CSE	pop:7469795	Peptidase_S9	PF00326.21	114-186	9.52	0.00027
CSE	pop:7469795	Abhydrolase_1	PF00561.20	206-233	7.74	0.0011
4CL	pop:7469843	AMP-binding_C	PF13193.6	1-76	56.41	4.9e-19
4CL	pop:7469843	AMP-binding	PF00501.28	4-422	361.63	4.8e-112
HCT	pop:7472527	Transferase	PF02458.15	1-431	254.69	7.5e-80
CSE	pop:7475727	Hydrolase_4	PF12146.8	2-238	178.97	4.6e-56
CSE	pop:7475727	Abhydrolase_1	PF00561.20	3-133	21.87	5.8e-08
CSE	pop:7475727	Abhydrolase_6	PF12697.7	3-216	31.95	9.3e-11
CSE	pop:7475727	DLH	PF01738.18	12-53	8.56	0.00064
CSE	pop:7475727	Peptidase_S15	PF02129.18	52-86	11.77	6.8e-05
CSE	pop:7475727	Peptidase_S9	PF00326.21	66-99	8.49	0.00064
CSE	pop:7475727	DLH	PF01738.18	139-195	8.21	0.00081
CSE	pop:7475727	Peptidase_S9	PF00326.21	139-207	9.6	0.00029
CSE	pop:7475727	Abhydrolase_1	PF00561.20	206-251	5.83	0.0046
CSE	pop:7475727	Peptidase_S15	PF02129.18	221-258	7.52	0.0013
HCT	pop:7477052	Transferase	PF02458.15	136-303	68.95	1.7e-23
HCT	pop:7477052	Transferase	PF02458.15	384-430	9.48	1.9e-05
HCT	pop:7478310	Transferase	PF02458.15	3-430	354.74	6.5e-110
PAL	pop:7479878	Lyase_aromatic	PF00221.19	1-457	507.37	1.9e-156
F5H	pop:7480159	p450	PF00067.22	1-458	346.11	6.4e-107
CAD	pop:7480403	FAD_binding_4	PF01565.23	1-137	95.77	2e-31
CAD	pop:7480403	BBE	PF08031.12	1-46	77.73	5.6e-26
CAD	pop:7480406	FAD_binding_4	PF01565.23	1-136	89.07	2.4e-29
CAD	pop:7480406	BBE	PF08031.12	1-46	76.92	1e-25
CAD	pop:7480408	FAD_binding_4	PF01565.23	1-136	88.98	2.5e-29
CAD	pop:7480408	BBE	PF08031.12	1-46	75.39	3e-25
CAD	pop:7480409	FAD_binding_4	PF01565.23	1-136	96.21	1.5e-31
CAD	pop:7480409	BBE	PF08031.12	1-46	71.91	3.7e-24
CAD	pop:7480410	FAD_binding_4	PF01565.23	1-136	83.36	1.4e-27
CAD	pop:7480410	BBE	PF08031.12	3-46	64.64	6.9e-22
HCT	pop:7481810	Transferase	PF02458.15	34-431	227.46	1.4e-71
CAD	pop:7484482	FAD_binding_4	PF01565.23	1-136	94.69	4.3e-31
CAD	pop:7484482	BBE	PF08031.12	1-46	73.84	9.2e-25
CAD	pop:7485205	FAD_binding_4	PF01565.23	1-136	93.59	9.5e-31
CAD	pop:7485205	BBE	PF08031.12	1-40	62.88	2.4e-21
PAL	pop:7486485	Lyase_aromatic	PF00221.19	1-459	513.99	1.8e-158
CSE	pop:7486620	Hydrolase_4	PF12146.8	2-238	173.6	1.3e-54
CSE	pop:7486620	Abhydrolase_6	PF12697.7	3-216	30.53	1.7e-10
CSE	pop:7486620	Abhydrolase_1	PF00561.20	4-132	16.58	1.6e-06
CSE	pop:7486620	DLH	PF01738.18	12-53	9.74	0.00018
CSE	pop:7486620	Peptidase_S15	PF02129.18	52-78	11.29	6.3e-05
CSE	pop:7486620	Peptidase_S9	PF00326.21	67-101	6.73	0.0015
CSE	pop:7486620	DLH	PF01738.18	138-194	8.34	0.0005
CSE	pop:7486620	Peptidase_S9	PF00326.21	139-205	9.9	0.00016
CSE	pop:7486620	Abhydrolase_1	PF00561.20	206-251	5.9	0.0029
CSE	pop:7486620	Peptidase_S15	PF02129.18	221-258	7.22	0.0011
COMT	pop:7486809	Dimerisation	PF08100.11	1-51	72.04	6.3e-24
COMT	pop:7486809	Methyltransf_2	PF00891.18	1-210	246.33	4e-77
COMT	pop:7486809	Dimerisation2	PF16864.5	12-85	20.64	7e-08
COMT	pop:7486809	Methyltransf_PK	PF05891.12	122-163	13.04	1.2e-05
CCR	pop:7487057	adh_short	PF00106.25	1-71	21	1e-07
CCR	pop:7487057	Polysacc_synt_2	PF02719.15	1-128	30.15	1.4e-10
CCR	pop:7487057	NmrA	PF05368.13	1-103	48.67	3.9e-16
CCR	pop:7487057	Epimerase	PF01370.21	1-177	88.82	2e-28
CCR	pop:7487057	NAD_binding_4	PF07993.12	1-209	34.85	5.1e-12
CCR	pop:7487057	NAD_binding_10	PF13460.6	1-143	74.41	5.7e-24
CCR	pop:7487057	KR	PF08659.10	2-145	29.27	4.1e-10
CCR	pop:7487057	GDP_Man_Dehyd	PF16363.5	2-129	49.22	2.7e-16
CCR	pop:7487057	3Beta_HSD	PF01073.19	2-198	68.66	2.3e-22
CCR	pop:7487058	adh_short	PF00106.25	1-71	20.08	1.8e-07
CCR	pop:7487058	Polysacc_synt_2	PF02719.15	1-128	28.27	4.6e-10
CCR	pop:7487058	NmrA	PF05368.13	1-104	48.56	3.8e-16
CCR	pop:7487058	Epimerase	PF01370.21	1-231	100.85	3.8e-32
CCR	pop:7487058	NAD_binding_4	PF07993.12	1-209	35.76	2.4e-12
CCR	pop:7487058	NAD_binding_10	PF13460.6	1-144	74.4	5.2e-24
CCR	pop:7487058	KR	PF08659.10	2-144	27.57	1.2e-09
CCR	pop:7487058	3Beta_HSD	PF01073.19	2-228	79.9	7.7e-26
CCR	pop:7487058	GDP_Man_Dehyd	PF16363.5	2-261	55.64	2.7e-18
COMT	pop:7487746	Dimerisation	PF08100.11	1-51	70.9	2.2e-23
COMT	pop:7487746	Methyltransf_2	PF00891.18	1-210	240.67	3.2e-75
COMT	pop:7487746	Dimerisation2	PF16864.5	13-80	17.35	1.1e-06
COMT	pop:7487746	Methyltransf_PK	PF05891.12	28-163	13.76	1.1e-05
CSE	pop:7487784	Abhydrolase_6	PF12697.7	1-207	34.07	1.9e-11
CSE	pop:7487784	Hydrolase_4	PF12146.8	2-237	211.37	5.1e-66
CSE	pop:7487784	Abhydrolase_1	PF00561.20	3-107	29.41	2.6e-10
CSE	pop:7487784	Abhydrolase_2	PF02230.16	8-27	4.35	0.013
CSE	pop:7487784	Peptidase_S9	PF00326.21	10-100	20.74	1e-07
CSE	pop:7487784	DLH	PF01738.18	21-130	6.78	0.002
CSE	pop:7487784	Esterase	PF00756.20	102-154	19.31	3.1e-07
CSE	pop:7487784	Abhydrolase_2	PF02230.16	108-154	9.91	0.00026
CSE	pop:7487784	DLH	PF01738.18	138-192	7.39	0.0013
CSE	pop:7487784	Peptidase_S9	PF00326.21	141-209	16.12	2.6e-06
CSE	pop:7487784	Abhydrolase_2	PF02230.16	142-202	11.54	8.3e-05
CSE	pop:7487784	FSH1	PF03959.13	153-198	14.9	7e-06
CSE	pop:7487784	Abhydrolase_1	PF00561.20	206-233	5.36	0.0057
4CL	pop:7488981	AMP-binding_C	PF13193.6	1-76	58.65	9.9e-20
4CL	pop:7488981	AMP-binding	PF00501.28	4-422	377.08	9.7e-117
COMT	pop:7489078	1.1e-06	0.0025	0-1
COMT	pop:7489078	3.3e-06	0.0075	0-1
COMT	pop:7489078	1.1e-64	2.4e-61	1-0
COMT	pop:7489078	8.9e-18	2e-14	1-0
CAD	pop:7489117	BBE	PF08031.12	1-46	82.4	1.9e-27
CAD	pop:7489117	FAD_binding_4	PF01565.23	3-137	94.64	4.5e-31
HCT	pop:7489434	Transferase	PF02458.15	1-432	363.16	9e-113
HCT	pop:7489436	Transferase	PF02458.15	1-432	350.82	5e-109
HCT	pop:7489456	Transferase	PF02458.15	2-433	404.88	2e-125
CSE	pop:7489601	Hydrolase_4	PF12146.8	2-235	213.78	1.3e-66
CSE	pop:7489601	Abhydrolase_6	PF12697.7	2-182	30.35	3.5e-10
CSE	pop:7489601	Abhydrolase_1	PF00561.20	3-118	33.3	2.3e-11
CSE	pop:7489601	DLH	PF01738.18	7-126	7.57	0.0016
CSE	pop:7489601	Peptidase_S9	PF00326.21	9-100	16.87	2.1e-06
CSE	pop:7489601	Esterase	PF00756.20	109-152	19.1	5e-07
CSE	pop:7489601	DLH	PF01738.18	139-190	8.49	0.00082
CSE	pop:7489601	Peptidase_S9	PF00326.21	141-207	6.7	0.0027
CSE	pop:7489601	Abhydrolase_1	PF00561.20	206-233	4.65	0.013
CAD	pop:7490064	ADH_zinc_N	PF00107.26	1-128	78.38	2.6e-25
CAD	pop:7490064	ADH_zinc_N_2	PF13602.6	1-128	22.99	7.4e-08
CAD	pop:7490064	ADH_N	PF08240.12	2-108	96.51	4.4e-31
CAD	pop:7490064	F420_oxidored	PF03807.17	3-73	16.8	4.3e-06
CAD	pop:7490064	NAD_binding_2	PF03446.15	3-66	15.79	6.7e-06
CAD	pop:7490064	2-Hacid_dh_C	PF02826.19	29-96	22.96	2.4e-08
CAD	pop:7490064	AlaDh_PNT_C	PF01262.21	33-102	22.89	2.4e-08
COMT	pop:7491420	4.1e-07	0.0012	0-1
COMT	pop:7491420	2.1e-59	6.4e-56	1-0
COMT	pop:7491420	1.4e-22	4.3e-19	1-0
4CL	pop:7491889	AMP-binding_C	PF13193.6	2-76	55.31	1.1e-18
4CL	pop:7491889	AMP-binding	PF00501.28	7-422	320.1	1.9e-99
CCoAMT	pop:7492044	Methyltransf_24	PF13578.6	1-105	35.48	3.6e-12
CCoAMT	pop:7492044	Methyltransf_3	PF01596.17	2-212	350.61	4.6e-109
CCR	pop:7493223	adh_short	PF00106.25	1-71	17.91	8.2e-07
CCR	pop:7493223	NmrA	PF05368.13	1-104	44.04	9.2e-15
CCR	pop:7493223	Polysacc_synt_2	PF02719.15	1-132	27.04	1.1e-09
CCR	pop:7493223	Epimerase	PF01370.21	1-231	104.69	2.6e-33
CCR	pop:7493223	NAD_binding_4	PF07993.12	1-209	38.51	3.5e-13
CCR	pop:7493223	NAD_binding_10	PF13460.6	1-144	70.95	5.9e-23
CCR	pop:7493223	3Beta_HSD	PF01073.19	2-228	76.85	6.5e-25
CCR	pop:7493223	GDP_Man_Dehyd	PF16363.5	2-261	58.17	4.5e-19
CCR	pop:7493223	KR	PF08659.10	3-144	25.24	6.3e-09
HCT	pop:7493388	Transferase	PF02458.15	1-430	354.22	4.7e-110
COMT	pop:7493466	3.4e-06	0.015	0-1
COMT	pop:7493466	1.9e-87	8.5e-84	1-0
COMT	pop:7493466	1.1e-27	5e-24	1-0
F5H	pop:7494301	p450	PF00067.22	1-457	337.81	5.3e-105
4CL	pop:7494541	AMP-binding_C	PF13193.6	1-76	55.35	1.1e-18
4CL	pop:7494541	AMP-binding	PF00501.28	2-422	345.24	4.5e-107
C3H	pop:7495679	p450	PF00067.22	1-452	337.54	6.4e-105
CAD	pop:7496910	ADH_zinc_N	PF00107.26	1-127	61.47	3.5e-20
CAD	pop:7496910	ADH_zinc_N_2	PF13602.6	1-126	23.57	3.9e-08
CAD	pop:7496910	ADH_N	PF08240.12	2-108	93.05	4.2e-30
CAD	pop:7496910	2-Hacid_dh_C	PF02826.19	33-77	22.45	2.7e-08
C4H	pop:7498118	p450	PF00067.22	1-459	392.08	3.7e-121
C4H	SapurV1A.0001s2500.1	p450	PF00067.22	1-457	355.91	1.7e-110
CSE	SapurV1A.0002s0500.1	Hydrolase_4	PF12146.8	1-238	173.86	1.3e-54
CSE	SapurV1A.0002s0500.1	Abhydrolase_1	PF00561.20	3-133	19.24	2.9e-07
CSE	SapurV1A.0002s0500.1	Abhydrolase_6	PF12697.7	3-216	29.94	3e-10
CSE	SapurV1A.0002s0500.1	DLH	PF01738.18	8-53	8.55	0.0005
CSE	SapurV1A.0002s0500.1	Peptidase_S15	PF02129.18	52-79	10.97	9.3e-05
CSE	SapurV1A.0002s0500.1	Peptidase_S9	PF00326.21	67-99	7.88	0.00076
CSE	SapurV1A.0002s0500.1	DLH	PF01738.18	139-195	6.23	0.0026
CSE	SapurV1A.0002s0500.1	Peptidase_S9	PF00326.21	139-207	5.77	0.0034
CSE	SapurV1A.0002s0500.1	Abhydrolase_1	PF00561.20	206-252	5.55	0.0043
CSE	SapurV1A.0002s0500.1	Peptidase_S15	PF02129.18	221-253	3.64	0.016
COMT	SapurV1A.0003s0410.1	Dimerisation	PF08100.11	1-51	73.21	3.4e-24
COMT	SapurV1A.0003s0410.1	Methyltransf_2	PF00891.18	1-210	240.89	2.3e-75
COMT	SapurV1A.0003s0410.1	Dimerisation2	PF16864.5	4-84	17.67	7.4e-07
CAD	SapurV1A.0005s0790.1	ADH_zinc_N	PF00107.26	1-128	72.25	1.4e-23
CAD	SapurV1A.0005s0790.1	ADH_zinc_N_2	PF13602.6	1-128	21.68	1.3e-07
CAD	SapurV1A.0005s0790.1	ADH_N	PF08240.12	2-109	98.1	9.9e-32
CAD	SapurV1A.0005s0790.1	F420_oxidored	PF03807.17	3-73	15.85	5.9e-06
CAD	SapurV1A.0005s0790.1	2-Hacid_dh_C	PF02826.19	30-92	19.85	1.5e-07
CAD	SapurV1A.0005s0790.1	AlaDh_PNT_C	PF01262.21	33-102	21.32	5.1e-08
CCoAMT	SapurV1A.0005s1130.1	Methyltransf_24	PF13578.6	1-105	33.12	1.5e-11
CCoAMT	SapurV1A.0005s1130.1	Methyltransf_3	PF01596.17	2-212	347.63	2.8e-108
CAD	SapurV1A.0005s1300.1	ADH_zinc_N	PF00107.26	1-129	66.26	7.2e-22
CAD	SapurV1A.0005s1300.1	ADH_zinc_N_2	PF13602.6	1-126	23.91	1.9e-08
CAD	SapurV1A.0005s1300.1	ADH_N	PF08240.12	2-108	93.27	2.3e-30
CAD	SapurV1A.0005s1300.1	2-Hacid_dh_C	PF02826.19	28-74	24.78	3.3e-09
CAD	SapurV1A.0005s1300.1	AlaDh_PNT_C	PF01262.21	31-109	15.32	2.5e-06
CAD	SapurV1A.0016s1320.1	ADH_zinc_N	PF00107.26	1-128	61.54	2.9e-20
CAD	SapurV1A.0016s1320.1	ADH_zinc_N_2	PF13602.6	1-126	18.54	1.2e-06
CAD	SapurV1A.0016s1320.1	ADH_N	PF08240.12	2-108	92.91	4.1e-30
CAD	SapurV1A.0016s1320.1	2-Hacid_dh_C	PF02826.19	34-76	21.56	4.5e-08
CSE	SapurV1A.0023s0920.1	Hydrolase_4	PF12146.8	1-235	210.1	1.1e-65
CSE	SapurV1A.0023s0920.1	Abhydrolase_6	PF12697.7	2-152	24.78	1.1e-08
CSE	SapurV1A.0023s0920.1	Abhydrolase_1	PF00561.20	3-116	32.58	2.4e-11
CSE	SapurV1A.0023s0920.1	Peptidase_S9	PF00326.21	9-105	16.45	1.8e-06
CSE	SapurV1A.0023s0920.1	Esterase	PF00756.20	109-153	19.64	2.2e-07
CSE	SapurV1A.0023s0920.1	Peptidase_S9	PF00326.21	141-207	5.31	0.0046
CSE	SapurV1A.0023s0920.1	Abhydrolase_1	PF00561.20	206-233	4.68	0.008
CSE	SapurV1A.0038s0550.1	Hydrolase_4	PF12146.8	1-235	209.64	1.7e-65
CSE	SapurV1A.0038s0550.1	Abhydrolase_6	PF12697.7	2-181	27.53	1.9e-09
CSE	SapurV1A.0038s0550.1	Abhydrolase_1	PF00561.20	3-111	28.46	5.1e-10
CSE	SapurV1A.0038s0550.1	Peptidase_S9	PF00326.21	9-99	12.33	3.8e-05
CSE	SapurV1A.0038s0550.1	DLH	PF01738.18	140-189	10.88	0.00011
CSE	SapurV1A.0038s0550.1	Peptidase_S9	PF00326.21	141-205	9.39	0.0003
CSE	SapurV1A.0038s0550.1	Abhydrolase_1	PF00561.20	206-233	7.97	0.00091
CAD	SapurV1A.0047s0710.1	ADH_zinc_N	PF00107.26	1-129	55.45	1.9e-18
CAD	SapurV1A.0047s0710.1	ADH_zinc_N_2	PF13602.6	1-125	28.37	9.7e-10
CAD	SapurV1A.0047s0710.1	ADH_N	PF08240.12	2-108	87.93	1.2e-28
CAD	SapurV1A.0047s0710.1	Glu_dehyd_C	PF16912.5	29-139	15.42	3.2e-06
CAD	SapurV1A.0047s0710.1	AlaDh_PNT_C	PF01262.21	32-99	17.08	8.7e-07
CAD	SapurV1A.0047s0710.1	2-Hacid_dh_C	PF02826.19	34-76	21.54	3.9e-08
CAD	SapurV1A.0047s0720.1	ADH_zinc_N	PF00107.26	1-110	50.08	1e-16
CAD	SapurV1A.0047s0720.1	ADH_zinc_N_2	PF13602.6	1-125	20.61	2.8e-07
CAD	SapurV1A.0047s0720.1	ADH_N	PF08240.12	2-108	86.4	4.3e-28
CAD	SapurV1A.0047s0720.1	Sacchrp_dh_NADP	PF03435.18	2-77	8.26	0.0011
CAD	SapurV1A.0047s0720.1	Sacchrp_dh_NADP	PF03435.18	2-50	6.46	0.0038
CAD	SapurV1A.0047s0720.1	Glu_dehyd_C	PF16912.5	29-138	15.41	3.8e-06
CAD	SapurV1A.0047s0720.1	AlaDh_PNT_C	PF01262.21	32-99	22.29	2.6e-08
CAD	SapurV1A.0047s0720.1	2-Hacid_dh_C	PF02826.19	33-77	22.86	1.8e-08
CSE	SapurV1A.0052s0470.1	Peptidase_S9	PF00326.21	11-100	18.43	6.4e-07
CSE	SapurV1A.0052s0470.1	Hydrolase_4	PF12146.8	14-236	190.03	2.1e-59
CSE	SapurV1A.0052s0470.1	Abhydrolase_6	PF12697.7	20-203	25.43	1e-08
CSE	SapurV1A.0052s0470.1	Abhydrolase_1	PF00561.20	23-122	22.33	4.7e-08
CSE	SapurV1A.0052s0470.1	Esterase	PF00756.20	103-154	20.64	1.5e-07
CSE	SapurV1A.0052s0470.1	Abhydrolase_2	PF02230.16	108-154	9.41	0.00046
CSE	SapurV1A.0052s0470.1	FSH1	PF03959.13	109-197	20.43	1.8e-07
CSE	SapurV1A.0052s0470.1	Abhydrolase_2	PF02230.16	142-200	12.94	3.8e-05
CSE	SapurV1A.0052s0470.1	Peptidase_S9	PF00326.21	142-208	13.91	1.5e-05
CSE	SapurV1A.0052s0470.1	Abhydrolase_1	PF00561.20	206-239	7.98	0.0011
CCoAMT	SapurV1A.0055s0280.1	Methyltransf_24	PF13578.6	1-106	41.44	8.9e-14
CCoAMT	SapurV1A.0055s0280.1	Methyltransf_3	PF01596.17	2-211	326.22	2.3e-101
CCoAMT	SapurV1A.0055s0280.1	Methyltransf_31	PF13847.6	10-127	25.83	2.9e-09
CCoAMT	SapurV1A.0055s0280.1	Spermine_synth	PF01564.17	14-127	14.7	5.9e-06
4CL	SapurV1A.0063s0320.1	AMP-binding_C	PF13193.6	2-76	55.54	9.2e-19
4CL	SapurV1A.0063s0320.1	AMP-binding	PF00501.28	7-422	328.98	3.9e-102
HCT	SapurV1A.0078s0150.1	Transferase	PF02458.15	2-432	258.32	5.9e-81
CSE	SapurV1A.0078s0350.1	Abhydrolase_6	PF12697.7	1-215	44.71	1.4e-14
CSE	SapurV1A.0078s0350.1	Hydrolase_4	PF12146.8	3-238	215.53	3.8e-67
CSE	SapurV1A.0078s0350.1	Abhydrolase_1	PF00561.20	5-254	41.1	9.6e-14
CSE	SapurV1A.0078s0350.1	Abhydrolase_2	PF02230.16	6-31	5.82	0.0064
CSE	SapurV1A.0078s0350.1	Peptidase_S9	PF00326.21	67-99	7.32	0.0018
CSE	SapurV1A.0078s0350.1	Abhydrolase_2	PF02230.16	108-142	7.59	0.0018
CSE	SapurV1A.0078s0350.1	Esterase	PF00756.20	114-151	15.97	4.5e-06
CSE	SapurV1A.0078s0350.1	Peptidase_S9	PF00326.21	141-206	9.79	0.00031
CSE	SapurV1A.0078s0350.1	Abhydrolase_2	PF02230.16	155-203	4.63	0.015
CSE	SapurV1A.0079s0080.1	Abhydrolase_1	PF00561.20	1-124	39.33	3.3e-13
CSE	SapurV1A.0079s0080.1	Hydrolase_4	PF12146.8	3-238	218.11	6.2e-68
CSE	SapurV1A.0079s0080.1	Abhydrolase_6	PF12697.7	4-215	48.95	7.2e-16
CSE	SapurV1A.0079s0080.1	Abhydrolase_2	PF02230.16	9-32	5.98	0.0057
CSE	SapurV1A.0079s0080.1	Peptidase_S9	PF00326.21	67-99	7.71	0.0013
CSE	SapurV1A.0079s0080.1	Abhydrolase_2	PF02230.16	108-143	9.09	0.00064
CSE	SapurV1A.0079s0080.1	Esterase	PF00756.20	117-151	16.55	3e-06
CSE	SapurV1A.0079s0080.1	Peptidase_S9	PF00326.21	141-207	9.43	0.0004
CSE	SapurV1A.0079s0080.1	Abhydrolase_2	PF02230.16	154-203	4.27	0.019
CSE	SapurV1A.0079s0080.1	Abhydrolase_1	PF00561.20	192-254	15.77	5.2e-06
F5H	SapurV1A.0091s0270.1	p450	PF00067.22	1-457	309.74	1.7e-96
CSE	SapurV1A.0101s0220.1	Hydrolase_4	PF12146.8	2-156	128.02	1.9e-40
CSE	SapurV1A.0101s0220.1	Abhydrolase_1	PF00561.20	2-254	34.26	1.1e-11
CSE	SapurV1A.0101s0220.1	Abhydrolase_6	PF12697.7	3-217	35.05	1.2e-11
CSE	SapurV1A.0101s0220.1	Abhydrolase_2	PF02230.16	9-28	10.72	0.00018
CSE	SapurV1A.0101s0220.1	Peptidase_S9	PF00326.21	41-108	15.1	6.7e-06
CSE	SapurV1A.0101s0220.1	Peptidase_S9	PF00326.21	100-209	13.43	2.2e-05
CSE	SapurV1A.0101s0220.1	Abhydrolase_2	PF02230.16	108-139	4.52	0.015
CSE	SapurV1A.0101s0220.1	Esterase	PF00756.20	116-155	15.53	5.6e-06
CSE	SapurV1A.0101s0220.1	DLH	PF01738.18	136-194	11.75	7.4e-05
CSE	SapurV1A.0101s0220.1	Abhydrolase_2	PF02230.16	154-201	4.95	0.011
CSE	SapurV1A.0101s0220.1	Hydrolase_4	PF12146.8	165-238	62.48	1.9e-20
4CL	SapurV1A.0101s0400.1	AMP-binding_C	PF13193.6	1-54	30.44	6.3e-11
4CL	SapurV1A.0101s0400.1	AMP-binding	PF00501.28	2-422	340.92	9.2e-106
PAL	SapurV1A.0141s0150.1	Lyase_aromatic	PF00221.19	1-457	514.05	3.5e-158
CAD	SapurV1A.0143s0230.1	FAD_binding_4	PF01565.23	1-136	94.51	4.9e-31
CAD	SapurV1A.0143s0230.1	BBE	PF08031.12	1-46	80.38	8.3e-27
HCT	SapurV1A.0152s0070.1	Transferase	PF02458.15	2-433	278.44	4.6e-87
HCT	SapurV1A.0152s0080.1	Transferase	PF02458.15	4-432	235.2	6.1e-74
4CL	SapurV1A.0153s0040.1	AMP-binding_C	PF13193.6	1-76	61.27	2.3e-20
4CL	SapurV1A.0153s0040.1	AMP-binding	PF00501.28	3-422	375.62	4.1e-116
HCT	SapurV1A.0153s0450.4	Transferase	PF02458.15	3-430	356.93	7e-111
CCR	SapurV1A.0153s0630.1	adh_short	PF00106.25	1-71	19.49	2.7e-07
CCR	SapurV1A.0153s0630.1	NmrA	PF05368.13	1-104	43.05	1.8e-14
CCR	SapurV1A.0153s0630.1	Polysacc_synt_2	PF02719.15	1-132	27.93	5.9e-10
CCR	SapurV1A.0153s0630.1	Epimerase	PF01370.21	1-231	103.32	6.8e-33
CCR	SapurV1A.0153s0630.1	NAD_binding_4	PF07993.12	1-209	39.73	1.5e-13
CCR	SapurV1A.0153s0630.1	NAD_binding_10	PF13460.6	1-144	72.14	2.5e-23
CCR	SapurV1A.0153s0630.1	3Beta_HSD	PF01073.19	2-228	76.27	9.8e-25
CCR	SapurV1A.0153s0630.1	GDP_Man_Dehyd	PF16363.5	2-261	58.12	4.7e-19
CCR	SapurV1A.0153s0630.1	KR	PF08659.10	3-143	28.89	4.8e-10
C3H	SapurV1A.0159s0300.1	p450	PF00067.22	1-452	333.9	1.6e-103
C3H	SapurV1A.0159s0310.1	p450	PF00067.22	1-452	334.42	1.1e-103
COMT	SapurV1A.0162s0360.1	Methyltransf_2	PF00891.18	1-210	194.8	1.8e-61
COMT	SapurV1A.0162s0360.1	Dimerisation	PF08100.11	2-50	53.1	3.9e-18
COMT	SapurV1A.0162s0360.1	Bin3	PF06859.12	9-69	14.07	9.4e-06
COMT	SapurV1A.0162s0380.1	Dimerisation	PF08100.11	1-51	73.69	2.4e-24
COMT	SapurV1A.0162s0380.1	Methyltransf_2	PF00891.18	1-210	237.45	2.6e-74
COMT	SapurV1A.0162s0380.1	Dimerisation2	PF16864.5	12-84	23.54	1.1e-08
COMT	SapurV1A.0162s0380.1	Methyltransf_PK	PF05891.12	42-77	2.74	0.021
COMT	SapurV1A.0162s0380.1	Methyltransf_PK	PF05891.12	123-163	11.05	6e-05
HCT	SapurV1A.0164s0250.1	Transferase	PF02458.15	2-431	390.12	1.8e-120
CSE	SapurV1A.0172s0340.1	Hydrolase_4	PF12146.8	2-238	175.93	2.6e-55
CSE	SapurV1A.0172s0340.1	Abhydrolase_1	PF00561.20	3-133	18.52	4.1e-07
CSE	SapurV1A.0172s0340.1	Abhydrolase_6	PF12697.7	3-215	32.41	4.5e-11
CSE	SapurV1A.0172s0340.1	DLH	PF01738.18	12-53	7.23	0.0011
CSE	SapurV1A.0172s0340.1	Peptidase_S15	PF02129.18	52-78	11.08	7.4e-05
CSE	SapurV1A.0172s0340.1	Peptidase_S9	PF00326.21	67-99	4.85	0.0055
CSE	SapurV1A.0172s0340.1	DLH	PF01738.18	139-195	9.13	0.00028
CSE	SapurV1A.0172s0340.1	Peptidase_S9	PF00326.21	139-207	9.29	0.00024
CSE	SapurV1A.0172s0340.1	Abhydrolase_1	PF00561.20	206-252	8.13	0.00061
CSE	SapurV1A.0172s0340.1	Peptidase_S15	PF02129.18	221-258	5.74	0.0031
CAD	SapurV1A.0202s0110.1	FAD_binding_4	PF01565.23	3-60	30.21	1.7e-11
CAD	SapurV1A.0202s0140.1	FAD_binding_4	PF01565.23	1-136	96.4	1.9e-31
CAD	SapurV1A.0202s0140.1	BBE	PF08031.12	1-44	70.1	2e-23
CAD	SapurV1A.0209s0030.1	FAD_binding_4	PF01565.23	1-136	87.98	5.1e-29
CAD	SapurV1A.0209s0030.1	BBE	PF08031.12	1-46	77.22	8.1e-26
C4H	SapurV1A.0215s0280.1	p450	PF00067.22	1-459	388.21	2.7e-120
CCR	SapurV1A.0280s0250.1	adh_short	PF00106.25	1-71	15.23	5.4e-06
CCR	SapurV1A.0280s0250.1	NmrA	PF05368.13	1-103	40.88	8.5e-14
CCR	SapurV1A.0280s0250.1	Polysacc_synt_2	PF02719.15	1-132	27.73	6.8e-10
CCR	SapurV1A.0280s0250.1	Epimerase	PF01370.21	1-231	91.88	2.1e-29
CCR	SapurV1A.0280s0250.1	NAD_binding_4	PF07993.12	1-216	33.2	1.5e-11
CCR	SapurV1A.0280s0250.1	NAD_binding_10	PF13460.6	1-144	70.16	1e-22
CCR	SapurV1A.0280s0250.1	KR	PF08659.10	2-144	20.65	1.6e-07
CCR	SapurV1A.0280s0250.1	3Beta_HSD	PF01073.19	2-227	66.47	9.5e-22
CCR	SapurV1A.0280s0250.1	GDP_Man_Dehyd	PF16363.5	2-261	52.39	2.6e-17
CCR	SapurV1A.0280s0270.1	NmrA	PF05368.13	1-104	43.72	1.1e-14
CCR	SapurV1A.0280s0270.1	Polysacc_synt_2	PF02719.15	1-132	31.28	5.6e-11
CCR	SapurV1A.0280s0270.1	Epimerase	PF01370.21	1-231	96.97	5.9e-31
CCR	SapurV1A.0280s0270.1	NAD_binding_4	PF07993.12	1-209	37.04	9.8e-13
CCR	SapurV1A.0280s0270.1	NAD_binding_10	PF13460.6	1-112	74.24	5.8e-24
CCR	SapurV1A.0280s0270.1	KR	PF08659.10	2-144	27.9	9.6e-10
CCR	SapurV1A.0280s0270.1	adh_short	PF00106.25	2-71	19.11	3.5e-07
CCR	SapurV1A.0280s0270.1	3Beta_HSD	PF01073.19	2-227	75.39	1.8e-24
CCR	SapurV1A.0280s0270.1	GDP_Man_Dehyd	PF16363.5	2-261	56.73	1.2e-18
CCR	SapurV1A.0280s0280.1	NmrA	PF05368.13	1-104	43.38	1.5e-14
CCR	SapurV1A.0280s0280.1	Polysacc_synt_2	PF02719.15	1-132	30.54	9.4e-11
CCR	SapurV1A.0280s0280.1	Epimerase	PF01370.21	1-231	95.88	1.3e-30
CCR	SapurV1A.0280s0280.1	NAD_binding_4	PF07993.12	1-209	37.87	5.5e-13
CCR	SapurV1A.0280s0280.1	NAD_binding_10	PF13460.6	1-145	74.79	3.9e-24
CCR	SapurV1A.0280s0280.1	KR	PF08659.10	2-144	26.61	2.4e-09
CCR	SapurV1A.0280s0280.1	adh_short	PF00106.25	2-71	18.62	5e-07
CCR	SapurV1A.0280s0280.1	3Beta_HSD	PF01073.19	2-227	72.79	1.1e-23
CCR	SapurV1A.0280s0280.1	GDP_Man_Dehyd	PF16363.5	2-261	59.92	1.3e-19
CCR	SapurV1A.0280s0290.1	adh_short	PF00106.25	1-71	19.24	3.2e-07
CCR	SapurV1A.0280s0290.1	Polysacc_synt_2	PF02719.15	1-128	29.74	1.6e-10
CCR	SapurV1A.0280s0290.1	NmrA	PF05368.13	1-102	47.68	7e-16
CCR	SapurV1A.0280s0290.1	Epimerase	PF01370.21	1-231	99.29	1.1e-31
CCR	SapurV1A.0280s0290.1	NAD_binding_4	PF07993.12	1-209	37.12	9.3e-13
CCR	SapurV1A.0280s0290.1	NAD_binding_10	PF13460.6	1-144	74.76	4e-24
CCR	SapurV1A.0280s0290.1	KR	PF08659.10	2-145	25.81	4.2e-09
CCR	SapurV1A.0280s0290.1	3Beta_HSD	PF01073.19	2-228	74.38	3.7e-24
CCR	SapurV1A.0280s0290.1	GDP_Man_Dehyd	PF16363.5	2-262	54.92	4.4e-18
COMT	SapurV1A.0326s0420.1	Dimerisation	PF08100.11	1-51	83.57	2.4e-27
COMT	SapurV1A.0326s0420.1	Methyltransf_2	PF00891.18	1-210	263.65	3e-82
HCT	SapurV1A.0347s0120.1	Transferase	PF02458.15	2-433	362.99	1e-112
HCT	SapurV1A.0367s0290.1	Transferase	PF02458.15	1-431	253.13	2.2e-79
4CL	SapurV1A.0369s0160.1	AMP-binding_C	PF13193.6	1-76	62.22	1.1e-20
4CL	SapurV1A.0369s0160.1	AMP-binding	PF00501.28	3-422	371.66	6.5e-115
F5H	SapurV1A.0379s0110.1	p450	PF00067.22	41-457	291.51	1.2e-90
HCT	SapurV1A.0411s0130.1	Transferase	PF02458.15	1-433	248.01	8e-78
HCT	SapurV1A.0411s0140.1	Transferase	PF02458.15	1-433	248.04	7.8e-78
HCT	SapurV1A.0411s0150.1	Transferase	PF02458.15	2-201	149.91	9.4e-48
4CL	SapurV1A.0420s0230.1	AMP-binding_C	PF13193.6	1-76	53.46	4.1e-18
4CL	SapurV1A.0420s0230.1	AMP-binding	PF00501.28	19-422	310.47	1.6e-96
HCT	SapurV1A.0424s0180.1	Transferase	PF02458.15	3-432	339.47	1.4e-105
4CL	SapurV1A.0434s0020.1	AMP-binding_C	PF13193.6	1-76	55.42	1e-18
4CL	SapurV1A.0434s0020.1	AMP-binding	PF00501.28	4-422	378.7	3.1e-117
PAL	SapurV1A.0518s0200.1	Lyase_aromatic	PF00221.19	1-457	488.55	1.9e-150
CAD	SapurV1A.0527s0160.1	FAD_binding_4	PF01565.23	1-137	92.33	2.3e-30
CAD	SapurV1A.0527s0160.1	BBE	PF08031.12	1-46	79.55	1.5e-26
CAD	SapurV1A.0527s0170.1	BBE	PF08031.12	1-46	82.04	2.5e-27
CAD	SapurV1A.0527s0170.1	FAD_binding_4	PF01565.23	3-136	91.55	4e-30
CAD	SapurV1A.0527s0190.1	FAD_binding_4	PF01565.23	1-136	94.02	7e-31
CAD	SapurV1A.0527s0190.1	BBE	PF08031.12	1-46	75	4e-25
CAD	SapurV1A.0527s0200.1	BBE	PF08031.12	1-46	75.25	3.3e-25
CAD	SapurV1A.0527s0200.1	FAD_binding_4	PF01565.23	24-136	72.75	2.6e-24
CAD	SapurV1A.0527s0220.1	FAD_binding_4	PF01565.23	1-136	86.15	1.9e-28
CAD	SapurV1A.0527s0220.1	BBE	PF08031.12	1-46	75.54	2.7e-25
CAD	SapurV1A.0527s0240.1	FAD_binding_4	PF01565.23	1-136	88.46	3.6e-29
CAD	SapurV1A.0527s0240.1	BBE	PF08031.12	1-46	75.36	3.1e-25
CAD	SapurV1A.0527s0250.1	FAD_binding_4	PF01565.23	1-136	90.68	7.5e-30
CAD	SapurV1A.0527s0250.1	BBE	PF08031.12	1-46	83.9	6.6e-28
CAD	SapurV1A.0527s0250.1	FAD_binding_4	PF01565.23	73-107	1.38	0.027
HCT	SapurV1A.0541s0030.1	Transferase	PF02458.15	1-431	254.9	6.4e-80
HCT	SapurV1A.0557s0290.1	Transferase	PF02458.15	1-428	385.17	1.9e-119
F5H	SapurV1A.0569s0130.1	p450	PF00067.22	1-458	345.29	2.8e-107
HCT	SapurV1A.0588s0120.1	Transferase	PF02458.15	1-430	337.82	4.4e-105
HCT	SapurV1A.0629s0240.1	Transferase	PF02458.15	2-433	278.35	4.9e-87
CCoAMT	SapurV1A.0643s0080.1	Methyltransf_24	PF13578.6	1-105	34.95	4e-12
CCoAMT	SapurV1A.0643s0080.1	Methyltransf_3	PF01596.17	2-212	352.88	7e-110
HCT	SapurV1A.0660s0050.1	Transferase	PF02458.15	1-432	250.6	1.3e-78
COMT	SapurV1A.0662s0160.2	Dimerisation	PF08100.11	1-51	83	2.4e-27
COMT	SapurV1A.0662s0160.2	Methyltransf_2	PF00891.18	1-210	279.51	2.8e-87
COMT	SapurV1A.0662s0160.2	Methyltransf_PK	PF05891.12	122-162	17.65	4.6e-07
COMT	SapurV1A.0662s0170.1	Dimerisation	PF08100.11	1-51	83	2.4e-27
COMT	SapurV1A.0662s0170.1	Methyltransf_2	PF00891.18	1-210	279.51	2.8e-87
COMT	SapurV1A.0662s0170.1	Methyltransf_PK	PF05891.12	122-162	17.65	4.6e-07
CAD	SapurV1A.0708s0150.1	ADH_zinc_N	PF00107.26	1-128	78.88	1.8e-25
CAD	SapurV1A.0708s0150.1	ADH_zinc_N_2	PF13602.6	1-128	23.2	6.4e-08
CAD	SapurV1A.0708s0150.1	ADH_N	PF08240.12	2-108	95.73	7.7e-31
CAD	SapurV1A.0708s0150.1	F420_oxidored	PF03807.17	3-73	16.8	4.3e-06
CAD	SapurV1A.0708s0150.1	NAD_binding_2	PF03446.15	3-65	15.76	6.8e-06
CAD	SapurV1A.0708s0150.1	2-Hacid_dh_C	PF02826.19	29-96	22.91	2.5e-08
CAD	SapurV1A.0708s0150.1	AlaDh_PNT_C	PF01262.21	33-102	22.89	2.4e-08
C3H	SapurV1A.0736s0150.1	p450	PF00067.22	25-452	322.47	2.4e-100
C3H	SapurV1A.0736s0160.1	p450	PF00067.22	1-452	337.33	7.4e-105
C3H	SapurV1A.0736s0170.1	p450	PF00067.22	1-452	330.06	1.2e-102
CAD	SapurV1A.0742s0070.1	FAD_binding_4	PF01565.23	1-137	93.28	1.2e-30
CAD	SapurV1A.0742s0070.1	BBE	PF08031.12	1-46	83.96	6.3e-28
CAD	SapurV1A.0742s0110.1	FAD_binding_4	PF01565.23	1-136	98.12	3.8e-32
CAD	SapurV1A.0742s0110.1	BBE	PF08031.12	1-46	69.23	2.5e-23
CAD	SapurV1A.0751s0100.1	FAD_binding_4	PF01565.23	1-136	92.1	2.7e-30
CAD	SapurV1A.0751s0100.1	BBE	PF08031.12	1-46	76.01	1.9e-25
HCT	SapurV1A.0759s0140.1	Transferase	PF02458.15	1-430	282.46	2.8e-88
HCT	SapurV1A.0759s0150.1	Transferase	PF02458.15	1-430	284.02	9.3e-89
HCT	SapurV1A.0759s0170.1	Transferase	PF02458.15	1-423	263.37	1.7e-82
PAL	SapurV1A.0765s0080.1	Lyase_aromatic	PF00221.19	1-455	506.04	4.7e-156
HCT	SapurV1A.0782s0010.1	Transferase	PF02458.15	2-433	240.53	3e-75
HCT	SapurV1A.0806s0150.2	Transferase	PF02458.15	3-430	358.05	3.2e-111
HCT	SapurV1A.0839s0100.1	Transferase	PF02458.15	1-432	350.17	7.9e-109
C4H	SapurV1A.0870s0190.1	p450	PF00067.22	1-458	358.87	4.3e-111
4CL	SapurV1A.0879s0070.1	AMP-binding_C	PF13193.6	1-76	57.82	1.8e-19
4CL	SapurV1A.0879s0070.1	AMP-binding	PF00501.28	2-422	349.08	3.1e-108
CSE	SapurV1A.0909s0030.2	Hydrolase_4	PF12146.8	2-237	200.8	7.6e-63
CSE	SapurV1A.0909s0030.2	Abhydrolase_6	PF12697.7	2-204	35.79	4.9e-12
CSE	SapurV1A.0909s0030.2	Abhydrolase_1	PF00561.20	3-133	33.51	1.3e-11
CSE	SapurV1A.0909s0030.2	Abhydrolase_2	PF02230.16	10-31	3.23	0.025
CSE	SapurV1A.0909s0030.2	Peptidase_S9	PF00326.21	15-100	15.56	3.4e-06
CSE	SapurV1A.0909s0030.2	Abhydrolase_2	PF02230.16	108-154	9.52	0.0003
CSE	SapurV1A.0909s0030.2	Esterase	PF00756.20	110-186	18.18	6.1e-07
CSE	SapurV1A.0909s0030.2	Peptidase_S9	PF00326.21	141-209	14.57	6.8e-06
CSE	SapurV1A.0909s0030.2	Abhydrolase_2	PF02230.16	143-202	7.95	0.00091
HCT	SapurV1A.0962s0030.1	Transferase	PF02458.15	1-432	333.53	8.8e-104
PAL	SapurV1A.1030s0120.1	Lyase_aromatic	PF00221.19	1-460	502.48	5.7e-155
PAL	SapurV1A.1030s0130.1	Lyase_aromatic	PF00221.19	1-253	257.34	1.3e-80
PAL	SapurV1A.1030s0130.1	Lyase_aromatic	PF00221.19	280-460	189.38	5.3e-60
COMT	SapurV1A.1232s0080.1	Dimerisation	PF08100.11	1-51	62.38	8.3e-21
COMT	SapurV1A.1232s0080.1	Methyltransf_2	PF00891.18	1-210	181.79	2.8e-57
COMT	SapurV1A.1232s0080.1	Methyltransf_23	PF13489.6	25-161	14.51	6.5e-06
4CL	SapurV1A.1271s0050.1	AMP-binding_C	PF13193.6	1-76	64.75	1.2e-21
4CL	SapurV1A.1271s0050.1	AMP-binding	PF00501.28	4-422	316.56	2.3e-98
CAD	SapurV1A.1310s0010.1	FAD_binding_4	PF01565.23	1-136	87.98	5.1e-29
CAD	SapurV1A.1310s0010.1	BBE	PF08031.12	1-46	77.22	8.1e-26
C4H	SapurV1A.1353s0010.1	p450	PF00067.22	1-459	392.02	3.8e-121
CCR	SapurV1A.1376s0020.1	adh_short	PF00106.25	1-71	18.3	6.2e-07
CCR	SapurV1A.1376s0020.1	Polysacc_synt_2	PF02719.15	1-128	29.08	2.6e-10
CCR	SapurV1A.1376s0020.1	NmrA	PF05368.13	1-102	47.5	8e-16
CCR	SapurV1A.1376s0020.1	Epimerase	PF01370.21	1-231	98.48	2e-31
CCR	SapurV1A.1376s0020.1	NAD_binding_4	PF07993.12	1-209	36.6	1.3e-12
CCR	SapurV1A.1376s0020.1	NAD_binding_10	PF13460.6	1-144	74.01	6.8e-24
CCR	SapurV1A.1376s0020.1	KR	PF08659.10	2-145	25.17	6.6e-09
CCR	SapurV1A.1376s0020.1	3Beta_HSD	PF01073.19	2-228	74.02	4.8e-24
CCR	SapurV1A.1376s0020.1	GDP_Man_Dehyd	PF16363.5	2-262	53.49	1.2e-17
CCR	SapurV1A.1376s0030.1	NmrA	PF05368.13	1-104	43.38	1.5e-14
CCR	SapurV1A.1376s0030.1	Polysacc_synt_2	PF02719.15	1-132	30.54	9.4e-11
CCR	SapurV1A.1376s0030.1	Epimerase	PF01370.21	1-231	95.88	1.3e-30
CCR	SapurV1A.1376s0030.1	NAD_binding_4	PF07993.12	1-209	37.87	5.5e-13
CCR	SapurV1A.1376s0030.1	NAD_binding_10	PF13460.6	1-145	74.79	3.9e-24
CCR	SapurV1A.1376s0030.1	KR	PF08659.10	2-144	26.61	2.4e-09
CCR	SapurV1A.1376s0030.1	adh_short	PF00106.25	2-71	18.62	5e-07
CCR	SapurV1A.1376s0030.1	3Beta_HSD	PF01073.19	2-227	72.79	1.1e-23
CCR	SapurV1A.1376s0030.1	GDP_Man_Dehyd	PF16363.5	2-261	59.92	1.3e-19
CCR	SapurV1A.1376s0040.1	NmrA	PF05368.13	1-104	43.72	1.1e-14
CCR	SapurV1A.1376s0040.1	Polysacc_synt_2	PF02719.15	1-132	31.28	5.6e-11
CCR	SapurV1A.1376s0040.1	Epimerase	PF01370.21	1-231	97.61	3.8e-31
CCR	SapurV1A.1376s0040.1	NAD_binding_4	PF07993.12	1-209	37.9	5.4e-13
CCR	SapurV1A.1376s0040.1	NAD_binding_10	PF13460.6	1-143	74.68	4.2e-24
CCR	SapurV1A.1376s0040.1	adh_short	PF00106.25	2-71	18.5	5.4e-07
CCR	SapurV1A.1376s0040.1	3Beta_HSD	PF01073.19	2-227	73.22	8.3e-24
CCR	SapurV1A.1376s0040.1	GDP_Man_Dehyd	PF16363.5	2-261	57.27	8.5e-19
CCR	SapurV1A.1376s0040.1	KR	PF08659.10	3-144	27.75	1.1e-09
CCR	SapurV1A.1376s0050.1	adh_short	PF00106.25	1-71	20.63	1.2e-07
CCR	SapurV1A.1376s0050.1	NmrA	PF05368.13	1-104	42.82	2.2e-14
CCR	SapurV1A.1376s0050.1	Polysacc_synt_2	PF02719.15	1-132	32.46	2.5e-11
CCR	SapurV1A.1376s0050.1	Epimerase	PF01370.21	1-177	85.98	1.3e-27
CCR	SapurV1A.1376s0050.1	NAD_binding_4	PF07993.12	1-209	41.58	4e-14
CCR	SapurV1A.1376s0050.1	NAD_binding_10	PF13460.6	1-144	74.75	4e-24
CCR	SapurV1A.1376s0050.1	KR	PF08659.10	2-144	29.56	3e-10
CCR	SapurV1A.1376s0050.1	3Beta_HSD	PF01073.19	2-157	63.17	9.7e-21
CCR	SapurV1A.1376s0050.1	GDP_Man_Dehyd	PF16363.5	2-198	55.34	3.3e-18
CCR	SapurV1A.1376s0060.1	adh_short	PF00106.25	1-71	15.23	5.4e-06
CCR	SapurV1A.1376s0060.1	NmrA	PF05368.13	1-103	40.88	8.5e-14
CCR	SapurV1A.1376s0060.1	Polysacc_synt_2	PF02719.15	1-132	27.73	6.8e-10
CCR	SapurV1A.1376s0060.1	Epimerase	PF01370.21	1-231	91.96	2e-29
CCR	SapurV1A.1376s0060.1	NAD_binding_4	PF07993.12	1-216	33.19	1.5e-11
CCR	SapurV1A.1376s0060.1	NAD_binding_10	PF13460.6	1-144	70.19	1e-22
CCR	SapurV1A.1376s0060.1	KR	PF08659.10	2-144	20.65	1.6e-07
CCR	SapurV1A.1376s0060.1	3Beta_HSD	PF01073.19	2-227	66.36	1e-21
CCR	SapurV1A.1376s0060.1	GDP_Man_Dehyd	PF16363.5	2-261	52.59	2.3e-17
4CL	SapurV1A.1384s0010.1	AMP-binding_C	PF13193.6	1-76	59.5	5.3e-20
4CL	SapurV1A.1384s0010.1	AMP-binding	PF00501.28	4-422	360.23	1.3e-111
4CL	SapurV1A.1508s0040.1	AMP-binding_C	PF13193.6	1-76	53.77	3.3e-18
4CL	SapurV1A.1508s0040.1	AMP-binding	PF00501.28	17-422	318.44	6.2e-99
HCT	SapurV1A.1682s0010.1	Transferase	PF02458.15	1-431	254.9	6.4e-80
HCT	SapurV1A.1915s0020.1	Transferase	PF02458.15	1-432	341.64	6.1e-106
F5H	SapurV1A.2002s0010.1	p450	PF00067.22	1-458	332.67	3.8e-103
HCT	SapurV1A.2016s0020.1	Transferase	PF02458.15	1-428	385.02	2.1e-119
CSE	SapurV1A.2393s0010.1	Hydrolase_4	PF12146.8	2-238	175.93	2.6e-55
CSE	SapurV1A.2393s0010.1	Abhydrolase_1	PF00561.20	3-132	18.43	4.4e-07
CSE	SapurV1A.2393s0010.1	Abhydrolase_6	PF12697.7	3-215	32.41	4.5e-11
CSE	SapurV1A.2393s0010.1	DLH	PF01738.18	12-53	7.23	0.0011
CSE	SapurV1A.2393s0010.1	Peptidase_S15	PF02129.18	52-78	10.94	8.1e-05
CSE	SapurV1A.2393s0010.1	Peptidase_S9	PF00326.21	67-99	4.85	0.0055
CSE	SapurV1A.2393s0010.1	DLH	PF01738.18	139-195	9.13	0.00028
CSE	SapurV1A.2393s0010.1	Peptidase_S9	PF00326.21	139-207	9.29	0.00024
CSE	SapurV1A.2393s0010.1	Abhydrolase_1	PF00561.20	206-252	8.13	0.00061
CSE	SapurV1A.2393s0010.1	Peptidase_S15	PF02129.18	221-258	5.74	0.0031
F5H	SapurV1A.2409s0010.1	p450	PF00067.22	1-458	345.18	3.1e-107
COMT	SapurV1A.2842s0030.1	Dimerisation	PF08100.11	1-51	64.91	1.3e-21
COMT	SapurV1A.2842s0030.1	Methyltransf_2	PF00891.18	1-210	182.08	2.3e-57
COMT	SapurV1A.2842s0030.1	Methyltransf_23	PF13489.6	25-161	14.57	6.3e-06
PAL	SapurV1A.2930s0020.1	Lyase_aromatic	PF00221.19	91-461	419.1	1.1e-129
C3H	SapurV1A.3023s0030.1	p450	PF00067.22	1-452	340.16	1e-105
C3H	SapurV1A.3023s0040.1	p450	PF00067.22	1-452	328.09	4.7e-102
F5H	SapurV1A.3262s0010.1	p450	PF00067.22	1-458	332.67	3.8e-103
CSE	SapurV1A.3308s0010.1	Hydrolase_4	PF12146.8	2-238	205.93	2.9e-64
CSE	SapurV1A.3308s0010.1	Abhydrolase_1	PF00561.20	2-254	29.14	3.9e-10
CSE	SapurV1A.3308s0010.1	Abhydrolase_6	PF12697.7	3-217	39.96	3.7e-13
CSE	SapurV1A.3308s0010.1	DLH	PF01738.18	8-47	3.58	0.024
CSE	SapurV1A.3308s0010.1	Abhydrolase_2	PF02230.16	9-28	11.04	0.00015
CSE	SapurV1A.3308s0010.1	Chlorophyllase2	PF12740.7	10-142	14.29	8e-06
CSE	SapurV1A.3308s0010.1	Peptidase_S9	PF00326.21	40-108	15.49	5.1e-06
CSE	SapurV1A.3308s0010.1	Abhydrolase_3	PF07859.13	45-208	15.69	5.8e-06
CSE	SapurV1A.3308s0010.1	Peptidase_S9	PF00326.21	105-209	12.23	5.1e-05
CSE	SapurV1A.3308s0010.1	Abhydrolase_2	PF02230.16	108-139	4.9	0.011
CSE	SapurV1A.3308s0010.1	Esterase	PF00756.20	116-155	16.11	3.7e-06
CSE	SapurV1A.3308s0010.1	DLH	PF01738.18	137-194	12.08	5.9e-05
CSE	SapurV1A.3308s0010.1	Abhydrolase_2	PF02230.16	154-201	5.33	0.0082
CAD	SapurV1A.3353s0010.1	FAD_binding_4	PF01565.23	1-137	93.19	1.3e-30
CAD	SapurV1A.3353s0010.1	BBE	PF08031.12	1-46	83.9	6.6e-28
HCT	SapurV1A.3363s0020.1	Transferase	PF02458.15	1-432	342.22	4.1e-106
HCT	SapurV1A.3695s0020.1	Transferase	PF02458.15	1-431	343.35	1.8e-106
HCT	SapurV1A.3914s0010.1	Transferase	PF02458.15	1-432	250.6	1.3e-78
CAD	SapurV1A.3920s0010.1	FAD_binding_4	PF01565.23	1-137	91.62	3.8e-30
CAD	SapurV1A.3920s0010.1	BBE	PF08031.12	1-46	83.24	1.1e-27
CSE	SapurV1A.4265s0010.1	Hydrolase_4	PF12146.8	2-238	173.7	1.4e-54
CSE	SapurV1A.4265s0010.1	Abhydrolase_1	PF00561.20	3-132	18.43	5.1e-07
CSE	SapurV1A.4265s0010.1	Abhydrolase_6	PF12697.7	3-215	32.74	4.2e-11
CSE	SapurV1A.4265s0010.1	DLH	PF01738.18	12-53	7.23	0.0013
CSE	SapurV1A.4265s0010.1	Peptidase_S15	PF02129.18	52-78	11.08	8.6e-05
CSE	SapurV1A.4265s0010.1	Peptidase_S9	PF00326.21	67-99	4.85	0.0064
CSE	SapurV1A.4265s0010.1	DLH	PF01738.18	139-195	7.72	0.00089
CSE	SapurV1A.4265s0010.1	Peptidase_S9	PF00326.21	139-206	7.13	0.0013
CSE	SapurV1A.4265s0010.1	Abhydrolase_1	PF00561.20	206-252	9.79	0.00022
CSE	SapurV1A.4265s0010.1	Peptidase_S15	PF02129.18	221-254	4.3	0.01
CAD	SapurV1A.4602s0010.1	FAD_binding_4	PF01565.23	1-137	92.25	2.5e-30
CAD	SapurV1A.4602s0010.1	BBE	PF08031.12	1-46	79.55	1.5e-26
[truncated: 694 more rows]
